# Supplementary material for: Global population genetic structure and demographic trajectories of the black soldier fly, Hermetia illucens
Source: BMC Biol. 2021 May 5;19:94. doi: 10.1186/s12915-021-01029-w (PMC8101212; doi:10.1186/s12915-021-01029-w)
Supplement: Supplementary file 1 — Additional file 1: Table S1. Allelic states at 15 novel microsatellite markers for 2862 unique multilocus genotypes of the black soldier fly, Hermetia illucens, from 150 wild and captive populations sampled from 57 countries on seven subcontinents. [file 12915_2021_1029_MOESM1_ESM.xlsx]

## Sheet: BSF_multilocus-genotypes
Additional file 1 - Table S1: Allelic states at 15 novel microsatellite markers for 2,862 unique multilocus genotypes of the black soldier fly, Hermetia illucens, from 150 wild and captive populations sampled from 57 countries on seven subcontinents.
Origin				Provenance	Population-ID	Individual-ID	Microsatllite Locus
Sub-continent	Sub-continental region	Country	Province				Hi_1-1		Hi_1-2		Hi_1-3		Hi_1-4		Hi_1-5		Hi_2-1		Hi_2-2		Hi_2-3		Hi_2-4		Hi_2-5		Hi_3-1		Hi_3-2		Hi_3-3		Hi_3-4		Hi_3-5
Africa	limited disclosure			captive	AF-01	AF-01-01	114	120	172	188	133	135	194	194	198	212	108	108	152	231	209	209	197	197	222	222	139	139	153	169	191	191	171	187	229	229
Africa	limited disclosure			captive	AF-01	AF-01-02	114	120	188	188	134	135	190	194	198	198	108	108	229	237	209	209	197	197	219	222	131	157	153	153	191	199	171	171	229	229
Africa	limited disclosure			captive	AF-01	AF-01-03	114	114	188	190	133	135	194	194	198	198	108	108	237	245	206	209	195	197	222	222	139	139	153	172	191	199	171	171	229	231
Africa	limited disclosure			captive	AF-01	AF-01-04	120	120	172	188	133	135	190	194	198	212	108	108	237	245	206	209	195	209	204	222	139	139	169	172	191	199	171	171	229	235
Africa	limited disclosure			captive	AF-01	AF-01-05	114	114	172	188	133	135	190	194	198	198	108	108	152	245	206	206	195	197	219	222	131	139	153	153	191	195	171	171	229	229
Africa	limited disclosure			captive	AF-01	AF-01-06	114	120	188	188	133	133	190	194	198	211	108	108	237	237	209	209	197	209	222	222	131	139	172	172	191	199	171	173	229	229
Africa	limited disclosure			captive	AF-01	AF-01-07	117	120	188	188	127	133	190	194	198	211	108	108	237	245	206	209	197	197	204	222	131	139	153	153	191	199	171	173	235	235
Africa	limited disclosure			captive	AF-01	AF-01-08	114	114	172	188	133	133	190	194	198	211	108	108	229	231	209	209	195	210	219	222	139	139	153	172	195	195	171	177	229	231
Africa	limited disclosure			captive	AF-01	AF-01-09	114	120	172	188	133	133	190	194	198	211	108	108	237	237	206	209	197	197	222	222	131	139	153	172	191	195	171	173	229	235
Africa	limited disclosure			captive	AF-01	AF-01-10	114	114	172	188	134	135	190	190	211	212	108	108	229	229	209	209	195	195	219	222	139	139	153	153	191	195	173	173	229	229
Africa	limited disclosure			captive	AF-01	AF-01-11	114	114	172	188	133	135	190	190	198	211	108	108	229	237	209	209	209	209	219	222	139	139	153	153	191	195	171	173	229	229
Africa	limited disclosure			captive	AF-01	AF-01-12	120	120	188	188	133	135	190	194	198	198	108	108	152	245	209	209	197	210	219	222	139	139	153	172	191	191	171	173	229	229
Africa	limited disclosure			captive	AF-01	AF-01-13	89	114	172	188	133	133	194	194	198	198	108	108	229	237	209	209	197	197	222	222	115	131	153	172	195	199	171	171	229	229
Africa	limited disclosure			captive	AF-01	AF-01-14	89	114	188	188	133	135	190	194	198	212	108	108	229	229	206	209	197	197	219	222	131	139	153	172	191	199	171	173	229	231
Africa	limited disclosure			captive	AF-01	AF-01-15	114	117	172	172	133	133	190	194	198	211	108	108	229	237	209	209	195	195	219	222	139	139	153	153	191	195	171	173	229	231
Africa	limited disclosure			captive	AF-01	AF-01-16	114	114	188	188	133	134	190	194	198	212	108	108	229	229	206	206	197	210	204	219	139	139	153	153	191	193	171	173	229	229
Africa	limited disclosure			captive	AF-01	AF-01-17	114	120	172	188	133	135	190	194	198	211	108	108	237	237	206	209	197	209	222	222	139	139	153	153	191	199	171	173	231	231
Africa	limited disclosure			captive	AF-01	AF-01-18	114	120	188	188	133	133	190	194	198	212	108	108	229	245	206	209	197	197	219	222	139	139	169	172	191	191	171	173	229	229
Africa	limited disclosure			captive	AF-01	AF-01-19	117	121	172	188	133	133	190	190	211	211	108	108	237	245	206	209	195	195	222	222	139	139	153	153	191	195	171	171	229	231
Africa	limited disclosure			captive	AF-01	AF-01-20	92	114	172	188	133	133	190	194	198	211	108	108	229	231	206	206	197	209	219	222	139	139	172	172	191	191	171	173	229	229
Africa	limited disclosure			captive	AF-01	AF-01-21	114	117	172	188	134	135	194	194	198	198	108	108	229	245	209	209	197	197	204	219	139	139	153	153	195	195	171	171	229	231
Africa	limited disclosure			captive	AF-01	AF-01-22	114	120	188	188	133	134	190	194	198	211	108	108	237	237	206	206	195	210	219	222	131	131	172	172	193	195	173	173	229	235
Africa	limited disclosure			captive	AF-01	AF-01-23	114	114	188	188	133	135	190	194	211	211	108	108	245	245	206	209	195	197	204	222	139	139	153	172	199	199	171	173	231	231
Africa	limited disclosure			captive	AF-01	AF-01-24	92	114	172	188	133	135	190	194	198	212	108	108	229	229	209	209	197	197	219	222	139	139	153	172	191	191	173	173	229	229
Africa	limited disclosure			captive	AF-01	AF-01-25	120	120	172	188	133	133	190	194	211	211	108	108	245	245	209	209	195	195	204	222	139	139	153	172	191	199	173	173	231	231
Africa	limited disclosure			captive	AF-01	AF-01-26	114	114	188	188	133	135	190	194	198	211	108	108	237	245	209	209	197	209	222	222	139	139	153	153	199	199	171	171	229	231
Africa	limited disclosure			captive	AF-01	AF-01-27	92	120	172	188	133	135	194	194	198	198	108	108	237	245	206	209	195	197	219	222	139	139	153	172	191	191	171	173	229	231
Africa	limited disclosure			captive	AF-01	AF-01-28	120	120	172	188	133	133	190	190	211	211	108	108	229	237	206	206	197	210	219	222	139	139	153	172	199	199	171	173	231	231
Africa	limited disclosure			captive	AF-01	AF-01-29	89	120	172	172	133	135	190	194	211	211	108	108	229	229	209	209	197	197	222	222	115	131	153	169	191	191	171	173	229	229
Africa	limited disclosure			captive	AF-01	AF-01-30	114	120	188	188	133	133	190	194	198	198	108	108	152	237	206	206	197	209	204	222	139	139	172	172	191	199	171	173	231	235
Africa	limited disclosure			captive	AF-01	AF-01-31	114	117	172	188	133	134	190	194	198	211	108	108	229	237	209	209	197	197	219	222	131	139	172	172	195	195	173	177	229	231
Africa	limited disclosure			captive	AF-01	AF-01-32	120	120	172	188	133	133	194	194	198	198	108	108	229	245	206	206	195	197	219	222	139	139	153	172	191	191	171	171	229	229
Africa	limited disclosure			captive	AF-01	AF-01-33	120	120	172	188	133	133	194	194	198	211	108	108	229	245	206	206	197	210	222	222	131	131	172	172	191	191	171	173	229	231
Africa	limited disclosure			captive	AF-01	AF-01-34	92	114	188	188	133	135	190	194	198	198	108	108	231	237	206	209	197	209	222	222	139	139	172	172	191	191	171	173	229	231
Africa	limited disclosure			captive	AF-01	AF-01-35	92	114	188	188	133	135	194	194	198	198	108	108	229	229	206	209	197	209	219	222	139	139	153	153	191	191	171	171	231	231
Africa	limited disclosure			captive	AF-01	AF-01-36	114	120	172	188	133	133	194	194	198	198	108	108	237	245	209	209	197	197	222	222	139	139	153	172	191	199	171	171	229	229
Africa	limited disclosure			captive	AF-01	AF-01-37	114	120	188	188	133	133	190	190	198	211	108	108	245	245	209	209	197	197	219	222	131	139	153	153	193	195	171	171	229	229
Africa	limited disclosure			captive	AF-01	AF-01-38	89	114	172	188	133	134	192	194	198	217	108	108	229	237	206	209	197	210	219	222	139	139	153	153	195	195	173	173	229	231
Africa	limited disclosure			captive	AF-01	AF-01-39	114	120	172	188	133	133	194	194	198	198	108	108	237	245	206	209	197	209	222	222	139	139	153	153	191	195	171	171	231	231
Africa	limited disclosure			captive	AF-01	AF-01-40	114	120	188	188	133	135	190	190	211	211	108	108	229	237	209	209	197	209	219	222	139	139	153	172	191	194	173	173	229	231
Africa	limited disclosure			captive	AF-01	AF-01-41	89	120	172	172	133	135	190	190	198	212	108	108	237	237	206	209	197	197	222	222	131	139	153	172	191	195	171	173	229	231
Africa	limited disclosure			captive	AF-01	AF-01-42	89	114	172	188	133	133	190	190	212	212	108	108	229	237	209	209	197	197	219	222	131	139	153	169	191	199	171	173	231	231
Africa	limited disclosure			captive	AF-01	AF-01-43	92	117	172	188	134	135	190	194	198	211	108	108	229	229	209	209	195	210	219	219	139	139	172	172	191	195	173	173	229	231
Africa	limited disclosure			captive	AF-01	AF-01-44	89	114	172	188	134	134	190	194	211	212	108	108	229	237	209	209	197	210	219	222	80	131	169	172	191	191	171	171	229	231
Africa	limited disclosure			captive	AF-01	AF-01-45	114	117	172	188	133	133	190	194	198	198	108	108	229	245	209	209	197	209	219	222	139	139	153	172	191	199	171	171	229	229
Africa	limited disclosure			captive	AF-01	AF-01-46	114	120	188	188	133	133	190	194	198	198	108	108	237	245	209	209	195	209	204	222	139	139	172	172	191	199	171	173	229	231
Africa	limited disclosure			captive	AF-01	AF-01-47	114	114	172	188	133	135	194	194	198	211	108	108	237	245	209	209	209	210	222	222	139	139	153	172	191	195	171	171	229	229
Africa	limited disclosure			captive	AF-01	AF-01-48	114	120	172	188	127	133	190	194	198	211	108	108	231	245	206	209	195	197	219	222	131	139	153	172	191	199	173	187	229	235
Africa	limited disclosure			captive	AF-01	AF-01-49	117	120	172	188	133	134	190	192	198	211	108	108	229	237	206	209	197	209	204	222	80	139	153	172	191	195	171	187	229	231
Africa	limited disclosure			captive	AF-01	AF-01-50	114	121	172	188	133	135	190	194	211	212	108	108	229	237	206	209	195	209	219	222	115	139	153	169	195	199	171	173	229	231
Africa	west	Burkina-Faso	Black Volta	wild	AF-02	AF-02-01	89	99	168	174	135	288	196	198	211	211	111	117	233	233	203	226	191	203	219	219	131	131	170	170	191	191	175	178	231	235
Africa	west	Burkina-Faso	Black Volta	wild	AF-02	AF-02-02	105	105	174	174	135	135	194	198	187	211	108	111	229	231	197	197	191	203	219	219	131	131	176	176	191	191	166	166	231	235
Africa	west	Burkina-Faso	Black Volta	wild	AF-02	AF-02-03	105	105	174	174	135	135	194	198	187	212	111	117	233	243	197	197	193	193	219	219	131	174	170	176	191	195	166	166	231	235
Africa	west	Burkina-Faso	Black Volta	wild	AF-02	AF-02-04	89	105	174	174	135	137	196	206	200	212	111	117	229	229	197	197	191	193	219	219	131	131	174	174	195	195	166	178	233	235
Africa	west	Burkina-Faso	Black Volta	wild	AF-02	AF-02-05	105	105	174	174	135	288	194	198	181	211	117	117	229	233	197	197	191	203	219	219	131	139	176	176	195	197	142	166	231	231
Africa	west	Burkina-Faso	Black Volta	wild	AF-02	AF-02-06	105	117	174	174	135	288	194	198	212	212	111	117	229	233	197	197	191	203	219	219	174	174	170	176	195	197	166	166	231	231
Africa	west	Burkina-Faso	Black Volta	wild	AF-02	AF-02-07	89	89	174	174	135	135	196	206	187	212	111	111	245	245	197	197	191	193	219	219	131	131	170	174	185	185	166	178	231	235
Africa	west	Burkina-Faso	Black Volta	wild	AF-02	AF-02-08	83	89	168	168	133	135	196	198	211	212	111	117	229	229	197	206	193	193	216	219	131	174	174	176	191	197	166	177	233	233
Africa	west	Burkina-Faso	Black Volta	wild	AF-02	AF-02-09	89	105	174	174	135	135	194	196	187	212	111	117	233	233	197	203	191	191	219	219	131	131	170	174	191	191	166	178	231	235
Africa	west	Burkina-Faso	Black Volta	wild	AF-02	AF-02-10	89	89	172	174	135	135	194	198	212	212	108	111	233	233	197	197	191	193	216	216	131	174	174	174	191	195	166	166	231	233
Africa	west	Burkina-Faso	Black Volta	wild	AF-02	AF-02-11	89	89	172	174	135	191	194	196	211	212	111	111	231	233	197	197	191	191	216	216	131	131	164	170	185	195	177	178	233	233
Africa	west	Burkina-Faso	Black Volta	wild	AF-02	AF-02-12	105	105	174	174	135	135	194	198	211	212	117	117	233	233	197	197	191	193	219	219	131	174	176	176	191	191	166	166	231	231
Africa	west	Burkina-Faso	Black Volta	wild	AF-02	AF-02-13	89	105	168	174	133	288	194	196	212	212	111	117	233	243	197	226	191	191	219	219	131	139	170	174	191	191	142	166	231	231
Africa	west	Burkina-Faso	Black Volta	wild	AF-02	AF-02-14	89	105	174	174	135	135	194	194	212	212	111	117	231	231	197	206	189	191	219	219	131	174	170	174	191	195	166	166	231	231
Africa	west	Burkina-Faso	Black Volta	wild	AF-02	AF-02-15	105	105	174	174	135	135	194	194	211	212	108	111	233	233	197	197	191	203	219	219	174	174	170	176	197	197	166	177	231	233
Africa	west	Burkina-Faso	Black Volta	wild	AF-02	AF-02-16	89	89	174	174	135	135	194	194	212	212	108	117	233	245	197	206	191	203	219	219	131	131	174	174	185	191	166	177	231	233
Africa	west	Burkina-Faso	Black Volta	wild	AF-02	AF-02-17	105	105	174	174	135	135	194	198	211	211	108	111	229	231	203	203	191	203	219	219	131	174	174	176	191	195	166	171	231	235
Africa	west	Burkina-Faso	Black Volta	wild	AF-02	AF-02-18	89	122	174	174	135	288	194	198	211	211	108	111	231	231	197	197	191	193	219	219	131	131	170	174	195	197	166	171	231	231
Africa	west	Burkina-Faso	Black Volta	wild	AF-02	AF-02-19	89	105	174	174	133	288	194	198	212	212	111	111	231	245	197	203	191	191	209	219	131	131	170	174	185	185	175	177	231	235
Africa	west	Burkina-Faso	Black Volta	wild	AF-02	AF-02-20	89	105	174	174	135	288	194	198	187	211	108	117	229	231	197	197	193	203	219	219	131	131	170	176	191	195	166	166	231	231
Africa	west	Benin	Littoral	wild	AF-03	AF-03-01	89	96	174	174	133	133	194	194	212	212	111	111	233	233	197	197	191	193	216	216	131	131	174	174	191	195	166	171	231	231
Africa	west	Benin	Littoral	wild	AF-03	AF-03-02	89	89	174	174	133	133	188	194	212	212	111	111	233	233	197	209	203	203	216	216	131	131	174	174	191	195	166	166	231	231
Africa	west	Benin	Littoral	wild	AF-03	AF-03-03	89	96	174	174	135	135	194	194	212	212	111	111	233	233	197	197	191	203	216	216	131	174	170	174	191	195	171	171	231	231
Africa	west	Benin	Littoral	wild	AF-03	AF-03-04	89	89	174	174	133	133	194	194	212	212	111	111	229	233	197	209	191	191	216	216	131	131	170	174	191	191	171	171	231	231
Africa	west	Benin	Littoral	wild	AF-03	AF-03-05	89	110	174	188	133	133	188	194	212	212	111	111	229	233	197	209	191	203	216	216	131	174	170	188	191	195	166	171	231	233
Africa	west	Benin	Littoral	wild	AF-03	AF-03-06	89	89	174	174	135	135	188	194	212	212	108	108	229	245	197	197	203	203	216	216	131	174	174	188	191	195	166	166	231	231
Africa	west	Benin	Littoral	wild	AF-03	AF-03-07	89	89	174	188	135	288	194	198	212	212	108	108	152	233	197	197	191	191	219	219	131	174	174	188	191	197	166	171	233	235
Africa	west	Benin	Littoral	wild	AF-03	AF-03-08	89	89	168	174	135	135	194	198	212	212	108	111	233	233	197	197	191	193	216	219	131	174	170	176	197	197	171	171	233	240
Africa	west	Benin	Littoral	wild	AF-03	AF-03-09	89	89	168	174	135	135	194	194	212	212	108	108	152	233	197	197	191	193	219	219	131	131	170	170	197	197	166	171	235	240
Africa	west	Benin	Littoral	wild	AF-03	AF-03-10	89	89	174	174	135	135	194	194	212	212	111	111	233	233	197	197	191	203	216	216	131	174	174	174	191	191	166	171	231	231
Africa	west	Benin	Littoral	wild	AF-03	AF-03-11	89	89	174	188	133	133	194	194	212	212	108	111	229	245	197	209	193	193	216	216	131	174	170	188	195	195	171	171	231	233
Africa	west	Benin	Littoral	wild	AF-03	AF-03-12	89	89	174	174	133	133	188	194	212	212	111	111	229	233	197	209	203	203	216	216	131	131	170	188	191	195	166	171	231	231
Africa	west	Benin	Littoral	wild	AF-03	AF-03-13	89	89	174	188	135	288	194	198	212	212	108	111	233	233	197	197	193	203	216	219	131	174	174	188	191	191	166	171	233	235
Africa	west	Benin	Littoral	wild	AF-03	AF-03-14	89	99	168	174	135	135	194	198	212	212	108	111	233	233	197	197	193	203	216	219	131	174	170	188	197	198	171	171	235	240
Africa	west	Benin	Littoral	wild	AF-03	AF-03-15	89	89	174	174	133	133	188	194	212	212	111	111	233	233	197	197	203	203	216	216	131	174	170	188	191	195	166	171	231	233
Africa	west	Benin	Littoral	wild	AF-03	AF-03-16	89	89	174	174	135	135	188	194	212	212	108	108	245	245	197	197	203	203	216	216	131	131	170	188	191	191	166	171	231	231
Africa	west	Benin	Littoral	wild	AF-03	AF-03-17	89	99	168	174	135	135	194	194	212	212	108	108	152	233	197	197	191	197	219	219	131	174	170	174	197	198	166	166	235	240
Africa	west	Benin	Littoral	wild	AF-03	AF-03-18	89	89	174	174	135	135	194	194	212	212	108	108	152	152	197	197	191	203	219	219	131	131	174	188	191	191	166	171	233	233
Africa	west	Benin	Littoral	wild	AF-03	AF-03-19	89	96	168	174	133	135	188	194	212	212	108	111	152	245	197	197	193	203	216	219	131	131	174	188	191	197	166	166	231	240
Africa	west	Benin	Littoral	wild	AF-03	AF-03-20	89	110	168	174	133	135	188	198	212	212	108	111	233	245	197	209	191	203	216	219	131	131	188	188	195	197	166	171	231	240
Africa	west	Ghana	Brong-Ahafo	captive	AF-04	AF-04-01	114	117	188	188	133	135	194	194	198	198	108	108	152	229	206	206	195	197	219	222	131	139	169	172	195	199	171	171	231	231
Africa	west	Ghana	Brong-Ahafo	captive	AF-04	AF-04-02	89	114	174	188	133	133	194	196	212	212	96	108	229	233	206	216	195	195	216	219	139	139	171	188	193	199	166	166	227	233
Africa	west	Ghana	Brong-Ahafo	captive	AF-04	AF-04-03	92	114	188	188	133	191	194	194	198	198	108	108	152	229	200	206	191	210	219	219	139	139	169	178	191	195	171	171	229	231
Africa	west	Ghana	Brong-Ahafo	captive	AF-04	AF-04-04	92	114	178	178	135	135	190	194	198	217	102	108	152	229	194	194	191	210	222	222	131	139	172	172	191	191	171	173	229	231
Africa	west	Ghana	Brong-Ahafo	captive	AF-04	AF-04-05	120	120	174	188	133	133	190	194	198	211	102	108	152	229	197	216	197	197	222	222	80	131	170	172	197	199	171	173	231	233
Africa	west	Ghana	Brong-Ahafo	captive	AF-04	AF-04-06	114	120	178	188	133	191	196	196	212	212	108	108	229	231	194	206	195	195	219	219	131	139	178	188	191	191	177	177	231	231
Africa	west	Ghana	Brong-Ahafo	captive	AF-04	AF-04-07	92	114	178	178	135	135	190	196	198	212	108	108	152	152	194	194	197	197	222	222	131	139	172	188	191	191	173	173	229	229
Africa	west	Ghana	Brong-Ahafo	captive	AF-04	AF-04-08	92	114	174	178	133	133	194	194	198	211	108	108	229	231	194	197	191	195	219	219	131	139	169	172	193	199	171	171	231	231
Africa	west	Ghana	Brong-Ahafo	captive	AF-04	AF-04-09	114	120	188	188	133	133	194	194	198	198	102	108	229	229	206	206	195	197	219	219	131	139	169	172	195	199	171	171	229	231
Africa	west	Ghana	Brong-Ahafo	captive	AF-04	AF-04-10	120	127	171	178	133	135	190	196	211	212	102	102	152	152	206	209	195	210	219	219	131	139	182	188	193	199	142	187	227	231
Africa	west	Ghana	Brong-Ahafo	captive	AF-04	AF-04-11	114	117	188	188	135	135	190	194	198	217	102	108	152	229	206	209	210	210	219	219	131	131	172	172	193	195	171	173	229	231
Africa	west	Ghana	Brong-Ahafo	captive	AF-04	AF-04-12	114	114	174	188	133	135	194	194	198	211	96	108	152	245	197	216	195	197	219	219	131	139	170	172	191	193	166	171	231	233
Africa	west	Ghana	Brong-Ahafo	captive	AF-04	AF-04-13	117	117	178	178	133	133	194	196	211	212	108	108	231	231	194	206	191	191	219	219	131	131	170	170	193	195	171	171	227	231
Africa	west	Ghana	Brong-Ahafo	captive	AF-04	AF-04-14	114	120	178	188	133	191	194	194	211	211	108	108	229	231	194	206	191	195	219	219	139	139	169	172	191	191	171	171	231	231
Africa	west	Ghana	Brong-Ahafo	captive	AF-04	AF-04-15	92	92	174	188	133	135	190	190	211	211	108	108	152	231	188	197	195	195	219	222	131	139	182	182	191	195	187	187	227	231
Africa	west	Ghana	Brong-Ahafo	captive	AF-04	AF-04-16	117	120	174	188	133	135	194	194	198	211	102	102	229	231	206	216	191	195	204	219	131	131	169	170	197	199	142	171	227	231
Africa	west	Ghana	Brong-Ahafo	captive	AF-04	AF-04-17	120	120	188	188	133	135	190	190	198	217	108	108	229	231	209	209	191	197	204	219	139	139	172	178	193	199	173	173	227	227
Africa	west	Ghana	Brong-Ahafo	captive	AF-04	AF-04-18	114	120	171	178	133	191	196	198	217	217	108	108	152	231	194	206	195	195	204	222	131	139	172	178	191	191	177	187	231	231
Africa	west	Ghana	Brong-Ahafo	captive	AF-04	AF-04-19	117	120	174	188	135	135	190	196	198	212	102	108	152	229	206	216	197	197	219	219	131	139	172	188	195	199	173	173	227	231
Africa	west	Ghana	Brong-Ahafo	captive	AF-04	AF-04-20	117	120	176	188	133	191	196	196	212	212	108	108	223	229	206	209	191	195	219	219	131	139	178	188	191	191	177	177	231	231
Africa	west	Ghana	Greater Accra	wild	AF-05	AF-05-01	89	89	174	174	135	135	194	194	212	212	111	117	233	233	197	203	193	193	219	219	131	131	170	170	191	193	166	166	231	240
Africa	west	Ghana	Greater Accra	wild	AF-05	AF-05-02	85	89	174	174	133	135	194	194	212	212	111	115	231	233	203	206	191	191	219	222	131	131	170	170	185	191	166	171	231	231
Africa	west	Ghana	Greater Accra	wild	AF-05	AF-05-03	89	89	174	174	133	133	188	194	212	212	108	117	243	243	203	206	191	192	216	216	131	131	170	174	185	191	177	177	231	231
Africa	west	Ghana	Greater Accra	wild	AF-05	AF-05-04	89	89	174	174	135	135	194	194	212	212	111	115	233	243	203	206	192	192	219	222	131	174	174	174	185	191	177	177	231	231
Africa	west	Ghana	Greater Accra	wild	AF-05	AF-05-05	89	89	174	196	133	133	194	194	212	212	96	111	233	243	197	216	191	193	219	219	131	131	170	170	185	191	177	177	231	231
Africa	west	Ghana	Greater Accra	wild	AF-05	AF-05-06	89	134	174	174	133	135	188	194	212	212	111	115	233	243	197	206	190	193	219	219	131	131	174	174	185	191	166	166	231	233
Africa	west	Ghana	Greater Accra	wild	AF-05	AF-05-07	89	89	174	174	133	133	194	198	211	212	111	111	231	243	197	206	192	203	219	222	131	131	170	170	185	195	166	166	231	231
Africa	west	Ghana	Greater Accra	wild	AF-05	AF-05-08	89	89	174	174	135	135	194	194	212	212	111	111	233	233	197	203	191	193	219	219	131	131	170	170	191	193	166	177	231	240
Africa	west	Ghana	Greater Accra	wild	AF-05	AF-05-09	134	134	174	174	133	135	188	194	212	212	117	117	229	231	197	203	191	191	216	219	131	131	170	174	185	191	177	177	233	233
Africa	west	Ghana	Greater Accra	wild	AF-05	AF-05-10	89	89	174	190	135	135	194	194	212	212	96	102	233	243	203	206	191	192	219	222	131	174	174	174	193	197	177	177	231	231
Africa	west	Ghana	Greater Accra	wild	AF-05	AF-05-11	89	134	174	184	133	135	188	188	212	212	111	115	233	233	194	197	191	191	219	219	131	131	170	174	185	191	166	177	231	233
Africa	west	Ghana	Greater Accra	wild	AF-05	AF-05-12	89	89	174	174	133	191	194	194	212	212	115	117	233	243	197	197	191	191	219	219	131	131	170	170	191	191	166	177	231	231
Africa	west	Ghana	Greater Accra	wild	AF-05	AF-05-13	89	89	174	174	133	133	194	198	211	212	111	111	233	243	197	206	191	203	219	219	131	131	170	170	185	195	166	166	231	231
Africa	west	Ghana	Greater Accra	wild	AF-05	AF-05-14	89	89	196	196	133	135	194	198	211	211	111	111	233	245	197	197	191	193	219	219	131	131	170	174	191	191	166	166	231	231
Africa	west	Ghana	Greater Accra	wild	AF-05	AF-05-15	89	96	174	174	133	133	194	194	212	212	111	117	231	233	197	197	192	192	219	219	131	131	170	174	193	197	166	166	231	231
Africa	west	Ghana	Greater Accra	wild	AF-05	AF-05-16	89	89	174	196	133	133	194	194	212	212	111	117	233	245	197	216	192	192	219	219	131	131	170	174	185	191	166	177	231	231
Africa	west	Ghana	Greater Accra	wild	AF-05	AF-05-17	89	96	174	174	135	135	194	198	211	211	111	111	233	233	197	203	191	191	219	219	131	131	170	170	191	193	166	166	231	240
Africa	west	Ghana	Greater Accra	wild	AF-05	AF-05-18	96	96	157	174	135	191	194	194	212	212	96	115	231	233	203	206	191	191	216	219	131	174	170	174	191	193	166	171	231	231
Africa	west	Ghana	Greater Accra	wild	AF-05	AF-05-19	89	134	168	176	133	135	194	198	211	211	111	115	229	233	197	216	191	193	216	219	131	131	170	170	197	197	166	177	231	231
Africa	west	Ghana	Greater Accra	wild	AF-05	AF-05-20	89	89	174	190	133	133	194	194	212	212	111	111	231	243	197	206	191	191	219	219	131	174	170	176	185	195	171	171	231	231
Africa	west	Guinea-Bissau	Gabu	wild	AF-06	AF-06-01	89	110	174	174	135	135	194	196	211	212	111	115	243	243	197	197	191	203	219	219	131	131	170	174	185	191	166	177	231	240
Africa	west	Guinea-Bissau	Gabu	wild	AF-06	AF-06-02	89	121	187	187	135	220	190	190	211	211	108	115	243	243	197	200	189	196	219	219	131	131	170	170	185	185	166	189	231	233
Africa	west	Guinea-Bissau	Gabu	wild	AF-06	AF-06-03	110	121	168	174	135	135	198	198	212	212	108	111	231	233	197	197	189	189	216	219	131	174	165	174	191	193	189	189	229	231
Africa	west	Guinea-Bissau	Gabu	wild	AF-06	AF-06-04	89	110	168	174	135	220	198	198	200	200	115	115	243	243	197	197	189	189	219	219	131	131	170	174	191	193	166	166	231	231
Africa	west	Guinea-Bissau	Gabu	wild	AF-06	AF-06-05	110	110	168	174	135	135	196	198	211	212	111	115	245	245	197	216	203	203	219	219	131	131	170	170	193	193	166	178	231	231
Africa	west	Guinea-Bissau	Gabu	wild	AF-06	AF-06-06	110	110	168	174	135	135	196	196	200	211	108	111	243	243	197	197	189	191	219	219	131	131	170	174	191	193	166	177	231	237
Africa	west	Guinea-Bissau	Gabu	wild	AF-06	AF-06-07	110	121	187	187	135	135	190	194	212	212	111	115	231	243	197	216	189	189	219	219	131	131	170	174	191	193	166	175	229	231
Africa	west	Guinea-Bissau	Gabu	wild	AF-06	AF-06-08	89	96	174	174	135	135	188	198	200	211	102	111	233	233	197	226	191	191	219	219	131	174	170	176	191	191	166	166	231	231
Africa	west	Guinea-Bissau	Gabu	wild	AF-06	AF-06-09	85	89	168	196	135	220	194	206	200	200	111	111	231	243	197	197	193	203	219	219	131	174	170	174	193	195	166	166	231	231
Africa	west	Guinea-Bissau	Gabu	wild	AF-06	AF-06-10	89	110	174	196	135	220	194	194	200	200	108	111	243	245	197	197	203	203	219	219	131	131	170	174	193	195	166	166	231	231
Africa	west	Guinea-Bissau	Gabu	wild	AF-06	AF-06-11	110	110	174	174	135	288	194	194	212	212	111	111	243	243	197	197	191	203	216	219	131	131	170	174	185	191	166	178	223	231
Africa	west	Guinea-Bissau	Gabu	wild	AF-06	AF-06-12	110	121	174	174	135	220	198	198	212	212	108	111	233	245	197	216	189	189	219	219	131	131	170	174	191	191	166	166	231	231
Africa	west	Guinea-Bissau	Gabu	wild	AF-06	AF-06-13	89	117	168	174	191	191	196	196	187	200	108	111	243	243	197	197	191	191	219	219	131	174	162	174	185	193	166	178	223	231
Africa	west	Guinea-Bissau	Gabu	wild	AF-06	AF-06-14	121	121	168	174	191	191	194	194	212	212	111	115	243	243	197	197	189	189	219	219	131	131	170	174	193	193	166	166	223	231
Africa	west	Guinea-Bissau	Gabu	wild	AF-06	AF-06-15	117	117	168	174	135	288	190	198	212	212	115	115	233	243	197	197	191	191	219	219	131	131	170	174	191	191	166	177	231	237
Africa	west	Guinea-Bissau	Gabu	wild	AF-06	AF-06-16	89	89	174	174	135	135	198	198	187	200	108	111	243	245	197	197	189	189	219	219	131	131	174	174	191	195	175	189	231	237
Africa	west	Guinea-Bissau	Gabu	wild	AF-06	AF-06-17	110	117	187	187	135	135	190	194	200	212	108	115	231	231	197	197	189	189	219	219	131	131	170	174	193	193	175	175	229	231
Africa	west	Guinea-Bissau	Gabu	wild	AF-06	AF-06-18	110	121	174	190	135	135	194	194	200	200	108	111	243	245	197	197	189	191	219	219	131	131	170	174	193	193	178	178	223	233
Africa	west	Guinea-Bissau	Gabu	wild	AF-06	AF-06-19	89	110	174	174	135	288	198	198	200	211	111	115	243	243	197	197	189	189	219	219	131	131	170	170	191	193	178	178	231	235
Africa	west	Guinea-Bissau	Gabu	wild	AF-06	AF-06-20	89	117	174	174	135	220	194	194	212	212	111	115	233	233	197	197	189	189	219	219	131	131	162	170	185	193	166	166	223	231
Africa	limited disclosure			captive	AF-07	AF-07-01	114	117	188	188	133	133	190	190	198	217	108	108	229	229	206	206	197	197	219	222	139	139	172	178	191	193	171	173	227	229
Africa	limited disclosure			captive	AF-07	AF-07-02	114	117	188	188	133	135	190	194	198	217	108	108	229	231	209	209	197	209	204	219	131	139	172	178	195	199	173	173	227	229
Africa	limited disclosure			captive	AF-07	AF-07-03	114	117	188	188	133	133	190	194	211	217	108	108	229	229	206	209	197	197	219	222	139	139	172	178	199	199	171	173	229	231
Africa	limited disclosure			captive	AF-07	AF-07-04	114	114	188	188	135	135	190	190	217	217	108	108	229	245	209	209	195	197	219	222	131	139	178	178	195	195	187	187	229	229
Africa	limited disclosure			captive	AF-07	AF-07-05	92	117	188	188	133	135	190	194	198	217	108	108	229	245	206	209	197	197	204	219	139	139	172	178	195	197	171	173	227	227
Africa	limited disclosure			captive	AF-07	AF-07-06	92	117	188	188	135	220	190	194	211	217	108	108	229	229	206	209	195	197	219	222	139	139	153	178	182	191	171	173	227	227
Africa	limited disclosure			captive	AF-07	AF-07-07	117	120	188	188	135	135	190	204	211	211	108	108	229	245	206	209	197	197	204	219	131	139	153	169	191	199	171	171	229	231
Africa	limited disclosure			captive	AF-07	AF-07-08	117	120	188	188	133	134	194	194	198	211	108	108	229	229	209	209	195	197	219	222	80	139	172	172	191	191	171	173	227	229
Africa	limited disclosure			captive	AF-07	AF-07-09	114	114	178	188	133	135	190	190	198	198	108	108	229	245	194	209	197	209	204	219	139	139	172	178	191	191	173	187	229	229
Africa	limited disclosure			captive	AF-07	AF-07-10	114	117	188	190	133	135	194	194	217	217	108	108	152	245	206	206	197	197	204	222	131	139	178	178	191	191	171	171	229	231
Africa	limited disclosure			captive	AF-07	AF-07-11	89	114	178	190	133	135	194	194	198	217	108	108	152	229	194	206	197	197	219	222	131	139	169	178	197	197	171	171	231	231
Africa	limited disclosure			captive	AF-07	AF-07-12	92	92	176	188	135	135	190	194	198	198	108	108	229	229	197	206	197	209	222	222	131	139	169	172	193	193	173	173	231	233
Africa	limited disclosure			captive	AF-07	AF-07-13	117	117	188	188	133	133	194	194	198	211	108	115	229	229	194	209	195	209	219	222	139	139	169	169	194	194	171	171	227	227
Africa	limited disclosure			captive	AF-07	AF-07-14	114	117	178	188	134	135	190	190	198	217	108	108	152	229	194	209	197	197	219	222	139	139	172	178	193	195	173	177	227	227
Africa	limited disclosure			captive	AF-07	AF-07-15	92	120	188	188	135	135	194	194	198	211	108	108	229	245	209	209	195	197	222	222	131	131	172	172	191	193	171	173	229	229
Africa	limited disclosure			captive	AF-07	AF-07-16	117	121	178	188	133	135	190	194	198	211	108	115	229	229	200	209	195	197	219	219	139	139	169	178	191	191	171	173	227	229
Africa	limited disclosure			captive	AF-07	AF-07-17	114	114	178	187	135	220	190	190	198	212	108	108	229	229	194	206	197	209	219	222	139	139	172	178	195	195	173	173	231	231
Africa	limited disclosure			captive	AF-07	AF-07-18	92	117	188	188	133	134	190	190	212	212	108	108	152	229	206	206	197	197	219	219	80	139	153	169	191	191	171	177	231	235
Africa	limited disclosure			captive	AF-07	AF-07-19	114	117	176	188	135	135	194	194	198	211	108	108	152	229	197	197	197	197	222	222	80	139	169	172	193	195	171	171	233	235
Africa	limited disclosure			captive	AF-07	AF-07-20	114	117	187	188	133	135	190	194	212	217	108	115	229	231	206	209	197	197	219	222	139	139	169	178	195	199	171	171	227	229
Africa	limited disclosure			captive	AF-07	AF-07-21	114	114	178	189	133	133	190	204	212	217	108	108	229	231	194	209	195	195	204	222	80	80	153	178	191	193	171	171	229	229
Africa	central-east	Kenya	Nairobi	captive	AF-08	AF-08-01	120	120	174	188	133	133	194	194	211	212	108	108	229	229	206	206	191	197	219	222	131	139	169	169	191	191	171	177	229	231
Africa	central-east	Kenya	Nairobi	captive	AF-08	AF-08-02	105	117	178	188	133	135	190	190	198	212	102	108	152	229	194	206	195	197	219	222	131	131	169	172	193	195	171	173	231	231
Africa	central-east	Kenya	Nairobi	captive	AF-08	AF-08-03	120	120	174	188	133	135	190	194	191	217	102	108	245	245	200	209	195	197	219	222	139	139	153	178	191	191	171	177	229	231
Africa	central-east	Kenya	Nairobi	captive	AF-08	AF-08-04	114	114	176	188	133	133	190	194	217	217	108	108	229	245	197	206	195	195	219	222	131	131	178	178	191	193	171	173	233	233
Africa	central-east	Kenya	Nairobi	captive	AF-08	AF-08-05	107	117	174	188	134	220	194	194	212	217	108	108	223	245	206	206	195	195	204	219	139	139	153	178	193	197	171	171	229	231
Africa	central-east	Kenya	Nairobi	captive	AF-08	AF-08-06	114	120	176	188	133	133	190	194	198	217	102	108	152	231	197	209	195	197	219	222	131	139	169	178	191	191	173	177	229	231
Africa	central-east	Kenya	Nairobi	captive	AF-08	AF-08-07	114	114	178	178	133	191	194	196	198	198	108	108	229	229	206	209	195	197	219	222	131	139	169	178	197	199	177	177	231	231
Africa	central-east	Kenya	Nairobi	captive	AF-08	AF-08-08	117	120	174	174	135	135	194	194	211	217	108	108	231	245	200	209	197	197	204	219	139	139	169	178	191	198	171	171	227	229
Africa	central-east	Kenya	Nairobi	captive	AF-08	AF-08-09	114	117	188	188	133	133	190	194	198	198	108	108	229	229	206	206	195	197	219	219	131	139	169	172	191	193	171	173	231	231
Africa	central-east	Kenya	Nairobi	captive	AF-08	AF-08-10	96	117	174	176	133	135	190	190	198	211	102	108	229	229	188	197	197	197	219	219	139	139	153	172	195	195	173	177	233	233
Africa	central-east	Kenya	Nairobi	captive	AF-08	AF-08-11	114	120	178	188	133	135	190	194	211	217	102	108	245	245	194	209	197	210	219	222	122	139	170	172	195	199	171	187	229	229
Africa	central-east	Kenya	Nairobi	captive	AF-08	AF-08-12	117	117	174	188	133	133	194	194	217	217	102	108	229	229	188	188	197	197	219	219	139	139	170	178	195	195	177	177	231	233
Africa	central-east	Kenya	Nairobi	captive	AF-08	AF-08-13	117	117	176	188	133	191	194	196	191	212	108	108	229	229	188	209	195	197	222	222	122	122	153	178	195	197	177	177	229	229
Africa	central-east	Kenya	Nairobi	captive	AF-08	AF-08-14	120	120	174	188	135	191	194	196	217	217	108	108	152	231	209	209	191	195	204	222	131	139	172	178	193	198	171	177	229	229
Africa	central-east	Kenya	Nairobi	captive	AF-08	AF-08-15	92	120	176	188	133	133	190	194	211	211	102	108	223	231	197	209	195	197	219	219	139	139	153	172	195	199	171	171	229	233
Africa	central-east	Kenya	Nairobi	captive	AF-08	AF-08-16	120	120	174	188	133	135	190	190	198	198	108	115	229	229	200	206	195	197	222	222	131	131	172	172	193	195	173	173	231	235
Africa	central-east	Kenya	Nairobi	captive	AF-08	AF-08-17	120	120	174	188	133	133	190	190	211	212	108	108	231	231	200	206	195	197	204	219	139	139	169	182	195	199	171	173	231	231
Africa	central-east	Kenya	Nairobi	captive	AF-08	AF-08-18	92	114	174	188	133	133	190	190	211	211	108	108	229	229	197	200	195	197	219	219	131	131	153	153	191	191	177	177	229	231
Africa	central-east	Kenya	Nairobi	captive	AF-08	AF-08-19	92	120	176	178	133	135	194	194	212	212	108	108	152	229	188	194	197	197	219	222	131	131	153	169	193	198	177	177	233	233
Africa	central-east	Kenya	Nairobi	captive	AF-08	AF-08-20	117	117	176	188	133	133	190	194	217	217	108	108	229	229	197	206	195	195	219	219	131	139	178	178	195	195	171	177	227	233
Africa	central-east	Kenya	Nairobi	captive	AF-08	AF-08-21	120	120	178	188	133	133	190	190	198	217	102	102	229	229	188	194	195	209	219	222	131	139	172	172	193	195	173	173	235	235
Africa	limited disclosure			captive	AF-09	AF-09-01	117	117	188	188	133	133	194	194	198	212	108	108	229	229	209	209	197	210	219	219	122	131	153	172	191	195	171	177	227	229
Africa	limited disclosure			captive	AF-09	AF-09-02	120	120	178	188	133	133	194	194	191	198	108	108	229	229	206	206	197	197	219	219	131	139	164	172	191	191	177	187	227	229
Africa	limited disclosure			captive	AF-09	AF-09-03	117	117	188	188	133	133	194	194	212	212	108	108	231	231	209	209	197	210	219	219	131	131	153	153	191	195	171	171	227	229
Africa	limited disclosure			captive	AF-09	AF-09-04	92	117	188	190	133	135	194	194	212	212	102	102	229	229	209	209	197	197	213	219	139	139	153	164	191	195	187	187	229	229
Africa	limited disclosure			captive	AF-09	AF-09-05	117	120	178	188	133	133	194	194	191	212	108	108	229	229	206	209	210	210	219	219	131	131	153	153	180	191	171	180	229	229
Africa	limited disclosure			captive	AF-09	AF-09-06	120	120	178	178	133	135	194	194	198	198	102	108	229	229	206	206	197	197	213	219	131	139	162	172	180	191	171	177	227	229
Africa	limited disclosure			captive	AF-09	AF-09-07	117	117	188	188	133	133	194	194	198	198	102	108	229	229	209	209	197	197	213	219	122	131	164	172	195	195	171	187	229	229
Africa	limited disclosure			captive	AF-09	AF-09-08	117	117	188	188	133	133	194	194	191	212	108	108	229	229	209	209	197	197	219	219	131	131	153	153	178	191	171	171	225	227
Africa	limited disclosure			captive	AF-09	AF-09-09	120	120	178	188	133	133	194	194	191	212	108	108	229	231	206	206	197	210	219	219	131	139	153	153	191	191	180	187	227	229
Africa	limited disclosure			captive	AF-09	AF-09-10	96	117	188	188	133	135	194	194	212	212	102	108	229	229	206	209	191	210	213	219	139	139	153	153	191	191	171	171	227	227
Africa	limited disclosure			captive	AF-09	AF-09-11	117	117	178	188	133	135	194	194	198	212	108	108	229	231	206	209	191	197	219	219	131	139	153	172	191	195	171	177	229	229
Africa	limited disclosure			captive	AF-09	AF-09-12	117	117	188	188	133	135	194	194	191	212	108	108	229	231	209	209	210	210	219	219	131	139	153	164	195	195	187	187	229	229
Africa	limited disclosure			captive	AF-09	AF-09-13	117	120	178	188	133	135	194	194	191	198	102	108	229	231	206	209	197	210	219	219	131	139	172	172	191	191	177	177	229	229
Africa	limited disclosure			captive	AF-09	AF-09-14	117	117	188	190	133	133	194	194	191	212	108	108	229	229	209	209	197	197	219	219	131	131	153	153	195	195	171	171	229	229
Africa	limited disclosure			captive	AF-09	AF-09-15	117	120	178	188	133	133	194	194	191	212	108	108	229	231	206	209	191	210	219	219	131	131	153	153	191	195	171	171	229	229
Africa	limited disclosure			captive	AF-09	AF-09-16	92	117	188	188	135	135	194	194	212	212	102	108	229	231	206	209	210	210	213	219	131	139	153	164	191	191	171	187	227	227
Africa	limited disclosure			captive	AF-09	AF-09-17	117	120	178	188	135	135	194	194	198	212	108	108	229	229	206	206	197	197	219	219	139	139	153	172	191	191	171	177	229	229
Africa	limited disclosure			captive	AF-09	AF-09-18	92	117	188	188	133	135	194	194	198	212	108	108	229	229	209	209	191	191	219	219	131	139	153	172	191	195	171	177	227	229
Africa	limited disclosure			captive	AF-09	AF-09-19	120	120	178	188	133	133	194	194	191	212	102	108	231	231	206	206	197	210	219	219	131	131	153	164	191	191	171	187	227	229
Africa	limited disclosure			captive	AF-09	AF-09-20	117	117	188	190	133	135	194	194	191	212	102	108	229	231	209	209	197	197	213	219	131	139	153	164	191	195	171	187	227	229
Africa	south-east	Tanzania	Daressalam	wild	AF-10	AF-10-01	117	121	184	188	135	135	190	194	200	217	102	108	231	231	200	200	191	195	219	219	131	131	176	176	191	191	177	177	229	233
Africa	south-east	Tanzania	Daressalam	wild	AF-10	AF-10-02	105	105	188	188	133	191	190	196	200	200	108	108	152	231	188	200	197	197	219	219	131	131	178	178	198	198	183	189	233	237
Africa	south-east	Tanzania	Daressalam	wild	AF-10	AF-10-03	121	121	184	188	133	133	190	196	200	200	108	108	152	152	197	200	191	195	219	219	131	131	170	178	189	198	175	177	229	238
Africa	south-east	Tanzania	Daressalam	wild	AF-10	AF-10-04	99	105	176	178	133	135	196	196	200	211	108	108	226	231	197	197	191	191	219	219	131	131	164	170	191	198	187	189	233	235
Africa	south-east	Tanzania	Daressalam	wild	AF-10	AF-10-05	105	105	188	188	133	191	194	194	200	200	108	111	152	229	197	200	195	195	219	219	131	131	164	176	189	191	187	189	233	238
Africa	south-east	Tanzania	Daressalam	wild	AF-10	AF-10-06	105	105	178	188	133	191	194	196	212	212	108	108	152	231	188	197	191	195	219	219	131	131	178	178	198	198	177	183	229	235
Africa	south-east	Tanzania	Daressalam	wild	AF-10	AF-10-07	99	99	174	178	133	133	190	196	212	212	102	108	229	231	197	200	197	197	219	219	131	131	172	178	189	198	189	189	231	233
Africa	south-east	Tanzania	Daressalam	wild	AF-10	AF-10-08	105	117	176	176	133	191	142	190	200	200	108	108	152	231	188	200	195	197	219	219	131	139	170	170	198	198	177	177	231	233
Africa	south-east	Tanzania	Daressalam	wild	AF-10	AF-10-09	105	121	188	190	133	191	196	196	217	217	102	108	226	245	197	200	191	195	219	219	122	131	178	178	191	191	183	189	231	235
Africa	south-east	Tanzania	Daressalam	wild	AF-10	AF-10-10	121	121	188	188	133	191	194	196	200	217	108	108	226	229	197	200	191	191	219	219	131	131	170	170	191	198	177	189	233	235
Africa	south-east	Tanzania	Daressalam	wild	AF-10	AF-10-11	99	105	190	190	133	133	196	196	191	211	108	108	231	231	197	197	191	197	219	219	131	131	170	176	191	198	183	187	229	235
Africa	south-east	Tanzania	Daressalam	wild	AF-10	AF-10-12	99	121	176	188	133	133	190	196	200	211	102	108	152	231	197	197	195	195	219	219	131	131	170	172	191	198	177	189	233	233
Africa	south-east	Tanzania	Daressalam	wild	AF-10	AF-10-13	89	117	188	188	133	176	190	196	200	212	102	108	231	231	197	200	191	203	219	219	131	131	172	176	198	198	187	187	229	233
Africa	south-east	Tanzania	Daressalam	wild	AF-10	AF-10-14	117	121	176	188	133	135	196	196	211	211	108	108	226	229	197	200	191	197	219	219	131	131	170	170	191	191	189	189	229	235
Africa	south-east	Tanzania	Daressalam	wild	AF-10	AF-10-15	117	121	184	188	133	135	190	190	200	200	102	108	229	231	197	200	195	195	219	219	131	131	170	176	198	198	175	183	229	238
Africa	south-east	Tanzania	Daressalam	wild	AF-10	AF-10-16	99	105	187	190	133	133	190	194	191	212	102	108	231	231	197	197	197	197	219	219	131	131	170	178	191	198	177	183	229	235
Africa	south-east	Tanzania	Daressalam	wild	AF-10	AF-10-17	105	121	184	188	135	135	196	196	217	217	108	108	231	245	188	200	195	197	219	219	131	131	170	185	191	198	175	187	235	237
Africa	south-east	Tanzania	Daressalam	wild	AF-10	AF-10-18	105	117	188	188	133	191	194	194	217	217	102	108	231	245	197	200	191	195	219	219	122	131	176	178	191	198	183	189	229	235
Africa	south-east	Tanzania	Daressalam	wild	AF-10	AF-10-19	105	121	176	176	133	133	190	194	212	212	102	108	231	231	197	200	191	191	219	219	131	131	170	178	191	191	177	183	233	233
Africa	south-east	Tanzania	Daressalam	wild	AF-10	AF-10-20	99	121	176	178	133	191	194	196	200	200	108	108	231	231	197	200	191	191	219	219	131	131	170	178	191	198	177	183	229	231
Africa	south-east	Tanzania	Daressalam	wild	AF-10	AF-10-21	105	121	176	184	133	191	194	194	211	217	102	108	231	231	200	200	203	203	219	219	131	131	170	178	189	189	189	189	233	233
Africa	south-east	South Africa	KwaZulu-Natal	wild	AF-11	AF-11-01	117	117	174	184	133	135	190	194	200	217	102	108	231	231	200	200	191	191	219	219	122	122	176	176	193	198	171	177	235	238
Africa	south-east	South Africa	KwaZulu-Natal	wild	AF-11	AF-11-02	117	117	184	188	135	135	194	194	211	211	108	108	231	231	197	209	191	195	219	219	131	131	178	178	193	198	171	181	233	235
Africa	south-east	South Africa	KwaZulu-Natal	wild	AF-11	AF-11-03	89	117	184	184	135	135	194	194	211	217	102	108	231	231	200	200	191	191	219	219	131	131	176	178	191	191	181	181	229	233
Africa	south-east	South Africa	KwaZulu-Natal	wild	AF-11	AF-11-04	105	109	184	188	133	135	190	190	211	211	102	108	152	229	200	209	191	191	219	219	131	131	165	178	185	197	177	177	229	237
Africa	south-east	South Africa	KwaZulu-Natal	wild	AF-11	AF-11-05	117	121	176	184	133	191	194	194	200	217	108	108	245	245	200	209	195	195	219	219	131	131	176	182	189	197	187	189	233	237
Africa	south-east	South Africa	KwaZulu-Natal	wild	AF-11	AF-11-06	92	120	188	188	133	133	194	194	211	217	108	115	229	245	209	209	209	209	222	222	131	139	172	178	193	195	171	177	229	229
Africa	south-east	South Africa	KwaZulu-Natal	wild	AF-11	AF-11-07	117	117	184	188	133	135	194	194	211	211	108	108	231	231	197	200	191	191	219	219	122	122	178	178	193	198	171	181	233	235
Africa	south-east	South Africa	KwaZulu-Natal	wild	AF-11	AF-11-08	117	121	176	184	133	191	190	194	211	211	108	108	226	245	200	209	195	195	219	219	122	131	170	176	189	197	183	187	233	237
Africa	south-east	South Africa	KwaZulu-Natal	wild	AF-11	AF-11-09	117	117	184	184	133	135	194	194	211	217	108	108	231	231	194	200	191	195	219	219	122	131	178	178	191	198	171	181	233	235
Africa	south-east	South Africa	KwaZulu-Natal	wild	AF-11	AF-11-10	117	121	176	184	133	133	190	194	200	211	102	108	231	231	200	209	195	203	219	219	131	131	170	176	189	197	183	183	233	237
Africa	south-east	South Africa	KwaZulu-Natal	wild	AF-11	AF-11-11	117	117	174	184	135	135	190	194	200	217	108	108	231	231	200	200	191	195	219	219	131	131	176	176	191	198	177	177	235	238
Africa	south-east	South Africa	KwaZulu-Natal	wild	AF-11	AF-11-12	117	117	174	184	133	135	194	194	211	217	102	108	231	231	200	200	191	191	219	219	122	131	176	178	193	198	181	181	235	238
Africa	south-east	South Africa	KwaZulu-Natal	wild	AF-11	AF-11-13	117	121	176	184	133	191	194	194	217	217	102	108	231	231	188	209	193	203	219	219	131	131	176	182	197	198	187	187	227	237
Africa	south-east	South Africa	KwaZulu-Natal	wild	AF-11	AF-11-14	117	117	174	184	135	135	190	194	200	200	108	108	231	231	200	200	191	191	219	219	131	131	176	178	193	198	171	177	235	238
Africa	south-east	South Africa	KwaZulu-Natal	wild	AF-11	AF-11-15	117	117	184	188	135	135	194	194	211	211	102	108	231	231	200	209	191	191	219	219	131	131	178	178	193	198	171	181	233	235
Africa	south-east	South Africa	KwaZulu-Natal	wild	AF-11	AF-11-16	109	109	184	184	133	135	190	196	200	217	102	108	152	226	200	209	191	191	219	219	131	131	170	176	191	197	181	183	229	237
Africa	south-east	South Africa	KwaZulu-Natal	wild	AF-11	AF-11-17	109	109	184	188	133	135	190	196	211	217	102	108	152	226	200	209	191	201	219	219	131	131	171	176	185	197	177	187	229	237
Africa	south-east	South Africa	KwaZulu-Natal	wild	AF-11	AF-11-18	117	121	176	184	133	191	194	194	217	217	102	108	231	231	200	209	195	203	219	219	131	131	176	182	189	197	187	189	233	237
Africa	south-east	South Africa	KwaZulu-Natal	wild	AF-11	AF-11-19	89	121	184	188	135	135	194	194	211	217	108	108	231	231	200	200	191	195	219	219	131	131	176	178	191	193	181	181	229	233
Africa	south-east	South Africa	KwaZulu-Natal	wild	AF-11	AF-11-20	117	121	176	188	133	191	194	196	211	217	102	108	231	231	197	197	191	195	219	219	131	131	176	178	191	191	171	189	227	233
Africa	south-east	South Africa	KwaZulu-Natal	wild	AF-11	AF-11-21	121	121	176	184	133	191	194	194	217	217	102	108	226	231	188	209	203	203	219	219	131	131	176	182	197	198	187	187	227	237
Africa	limited disclosure			captive	AF-12	AF-12-01	117	120	188	188	133	135	194	204	212	212	108	108	229	229	206	209	197	197	222	222	131	139	153	169	191	195	171	177	227	231
Africa	limited disclosure			captive	AF-12	AF-12-02	114	117	178	188	133	135	194	194	211	211	108	108	152	229	194	209	197	197	222	222	139	139	172	172	191	199	171	173	227	227
Africa	limited disclosure			captive	AF-12	AF-12-03	114	120	188	188	134	135	190	194	198	198	108	108	229	229	206	209	197	197	222	222	139	139	169	172	195	195	177	177	229	229
Africa	limited disclosure			captive	AF-12	AF-12-04	114	117	188	188	133	133	194	204	198	212	108	108	229	245	206	206	195	195	219	222	80	139	153	169	195	195	171	171	229	231
Africa	limited disclosure			captive	AF-12	AF-12-05	92	120	178	188	133	135	190	190	198	198	108	108	229	229	194	209	197	197	219	222	131	139	172	172	191	199	173	173	229	229
Africa	limited disclosure			captive	AF-12	AF-12-06	117	120	188	188	134	220	194	204	198	212	108	108	152	245	206	209	197	210	204	219	127	131	153	172	191	195	171	171	227	227
Africa	limited disclosure			captive	AF-12	AF-12-07	114	114	178	178	133	133	190	194	198	212	108	108	229	229	194	206	197	197	222	222	139	139	153	172	191	193	171	173	227	227
Africa	limited disclosure			captive	AF-12	AF-12-08	114	120	178	188	135	220	190	190	198	211	108	108	152	229	194	209	197	209	222	222	139	139	169	172	191	195	173	173	227	227
Africa	limited disclosure			captive	AF-12	AF-12-09	114	120	188	188	133	135	190	194	198	198	108	108	152	229	206	209	195	197	219	222	131	139	169	172	191	199	171	171	229	231
Africa	limited disclosure			captive	AF-12	AF-12-10	117	120	188	188	133	133	190	204	198	198	108	115	245	245	209	209	195	210	219	222	76	131	153	172	191	195	171	173	229	235
Africa	limited disclosure			captive	AF-12	AF-12-11	92	120	178	188	133	135	194	204	212	212	108	108	152	231	194	209	197	197	204	213	139	139	153	178	191	191	171	171	231	231
Africa	limited disclosure			captive	AF-12	AF-12-12	114	120	188	188	133	135	204	204	198	212	108	108	229	245	206	209	195	197	204	222	80	131	153	153	191	195	171	171	229	229
Africa	limited disclosure			captive	AF-12	AF-12-13	92	120	188	188	133	134	190	194	198	212	108	108	229	229	209	209	197	197	219	222	139	139	169	172	191	191	173	177	227	229
Africa	limited disclosure			captive	AF-12	AF-12-14	114	120	188	188	133	133	194	194	198	217	108	108	229	229	206	209	210	210	219	219	115	131	169	178	191	195	171	171	229	231
Africa	limited disclosure			captive	AF-12	AF-12-15	114	120	188	188	133	133	190	204	212	212	108	115	229	229	206	209	197	197	219	222	139	139	153	153	191	195	171	173	229	229
Africa	limited disclosure			captive	AF-12	AF-12-16	114	117	188	188	133	133	190	204	212	217	108	108	229	245	206	209	195	197	219	219	131	139	153	169	191	191	171	171	227	229
Africa	limited disclosure			captive	AF-12	AF-12-17	114	120	178	188	133	133	190	204	198	212	108	108	152	229	194	209	195	197	204	222	139	139	153	172	191	195	171	173	227	231
Africa	limited disclosure			captive	AF-12	AF-12-18	114	117	178	188	134	135	190	194	198	212	108	108	229	229	209	209	195	197	219	222	115	139	169	172	191	191	177	177	229	231
Africa	limited disclosure			captive	AF-12	AF-12-19	114	120	178	178	133	135	190	204	211	212	108	108	229	229	194	209	209	210	219	222	80	139	153	172	191	193	171	173	229	229
Africa	limited disclosure			captive	AF-12	AF-12-20	120	120	188	188	133	135	190	204	198	212	108	115	152	229	206	206	195	197	204	219	131	139	153	172	191	195	171	173	227	231
Africa	central-east	Uganda	Central	wild	AF-13	AF-13-01	89	117	188	188	133	133	196	204	211	211	108	108	229	245	206	206	197	197	213	219	139	139	153	172	193	197	171	177	231	231
Africa	central-east	Uganda	Central	wild	AF-13	AF-13-02	109	114	188	188	133	134	190	204	211	212	108	108	229	229	197	209	197	197	204	219	139	139	172	172	197	198	177	177	227	233
Africa	central-east	Uganda	Central	wild	AF-13	AF-13-03	120	120	178	188	133	135	204	204	211	211	102	108	229	237	197	209	197	197	219	222	139	139	172	172	193	199	171	171	229	229
Africa	central-east	Uganda	Central	wild	AF-13	AF-13-04	114	117	188	188	133	135	190	194	200	212	102	108	152	223	206	206	195	210	213	219	131	139	153	165	193	194	173	173	231	238
Africa	central-east	Uganda	Central	wild	AF-13	AF-13-05	120	120	176	178	133	133	196	204	211	217	108	108	229	237	197	200	191	210	204	219	139	139	172	178	189	195	171	171	231	233
Africa	central-east	Uganda	Central	wild	AF-13	AF-13-06	105	114	188	188	133	133	190	196	211	212	108	108	229	229	200	209	197	210	219	219	139	139	172	178	193	198	177	177	227	231
Africa	central-east	Uganda	Central	wild	AF-13	AF-13-07	117	117	188	188	133	133	204	204	211	211	108	108	229	237	197	197	195	197	219	222	139	139	172	172	191	198	171	171	231	235
Africa	central-east	Uganda	Central	wild	AF-13	AF-13-08	89	117	188	188	133	133	204	204	211	211	108	108	152	229	200	209	210	210	204	219	139	157	172	172	191	194	171	177	229	229
Africa	central-east	Uganda	Central	wild	AF-13	AF-13-09	92	114	172	176	133	133	190	194	200	217	108	108	229	229	206	209	197	201	219	219	131	157	153	165	193	199	173	189	231	233
Africa	central-east	Uganda	Central	wild	AF-13	AF-13-10	114	120	188	188	133	133	190	204	211	217	108	108	229	229	200	209	191	191	204	219	122	131	172	178	195	198	171	177	227	231
Africa	central-east	Uganda	Central	wild	AF-13	AF-13-11	120	120	188	188	133	133	190	196	211	212	108	108	152	223	209	209	191	191	219	222	131	139	153	165	194	194	177	177	229	233
Africa	central-east	Uganda	Central	wild	AF-13	AF-13-12	117	117	188	188	133	133	204	204	211	211	108	108	152	229	188	206	197	197	213	219	139	139	172	172	191	191	171	171	231	233
Africa	central-east	Uganda	Central	wild	AF-13	AF-13-13	109	120	187	188	133	135	190	204	211	212	108	108	229	229	209	209	197	197	219	222	122	139	172	172	191	198	177	177	227	227
Africa	central-east	Uganda	Central	wild	AF-13	AF-13-14	92	114	188	188	133	135	190	204	211	212	102	108	229	229	206	209	195	201	219	219	122	122	172	172	193	194	177	177	227	231
Africa	central-east	Uganda	Central	wild	AF-13	AF-13-15	109	115	187	188	133	133	190	204	211	211	108	108	229	237	200	206	197	210	213	222	139	139	164	172	189	199	171	173	231	238
Africa	central-east	Uganda	Central	wild	AF-13	AF-13-16	114	117	176	188	133	135	204	204	211	212	108	108	229	229	197	209	197	197	204	222	122	139	172	172	198	199	171	171	233	233
Africa	central-east	Uganda	Central	wild	AF-13	AF-13-17	115	115	188	188	133	133	196	204	211	211	108	108	152	245	209	209	201	208	213	219	139	139	172	172	191	193	171	177	229	229
Africa	central-east	Uganda	Central	wild	AF-13	AF-13-18	109	117	174	188	133	133	194	204	211	212	102	108	229	229	197	209	197	201	219	222	131	131	172	172	193	198	171	171	229	229
Africa	central-east	Uganda	Central	wild	AF-13	AF-13-19	109	115	187	188	133	133	190	190	211	211	108	108	229	245	200	209	197	210	204	213	139	139	153	170	193	199	177	177	229	231
Africa	central-east	Uganda	Central	wild	AF-13	AF-13-20	114	117	172	188	133	135	190	204	211	211	108	115	229	229	209	209	210	210	213	222	122	139	172	178	191	199	171	177	231	231
Africa	south-east	Malawi	Southern	wild	AF-14	AF-14-01	117	121	174	187	133	191	190	198	200	217	102	108	152	231	188	209	195	196	213	219	122	131	172	174	191	198	189	191	231	235
Africa	south-east	Malawi	Southern	wild	AF-14	AF-14-02	121	121	187	187	133	133	190	190	211	217	102	102	226	245	209	209	195	201	219	219	131	131	170	174	191	191	189	189	231	235
Africa	south-east	Malawi	Southern	wild	AF-14	AF-14-03	99	99	174	174	133	191	190	190	211	217	102	108	226	229	188	200	196	201	219	219	131	131	153	174	191	191	189	189	231	235
Africa	south-east	Malawi	Southern	wild	AF-14	AF-14-04	109	117	187	188	133	191	196	198	211	217	102	108	226	231	188	200	195	195	219	219	131	131	170	172	191	191	177	189	231	231
Africa	south-east	Malawi	Southern	wild	AF-14	AF-14-05	109	117	187	188	133	133	190	194	217	217	102	102	226	231	188	200	195	195	219	219	122	131	153	174	191	191	189	191	231	231
Africa	south-east	Malawi	Southern	wild	AF-14	AF-14-06	117	117	187	188	133	133	194	198	217	217	102	102	226	231	200	209	195	195	219	219	131	131	172	174	191	191	177	191	231	231
Africa	south-east	Malawi	Southern	wild	AF-14	AF-14-07	105	121	188	188	133	191	190	190	217	217	108	108	152	219	188	209	201	201	219	219	131	131	153	172	191	191	189	189	231	237
Africa	south-east	Malawi	Southern	wild	AF-14	AF-14-08	121	121	187	187	133	191	190	190	200	217	108	108	152	219	188	209	201	201	219	219	131	131	170	172	191	191	187	189	231	237
Africa	south-east	Malawi	Southern	wild	AF-14	AF-14-09	99	121	176	176	133	133	190	190	217	217	102	102	231	231	209	209	195	201	213	219	131	131	153	174	185	198	171	189	235	235
Africa	south-east	Malawi	Southern	wild	AF-14	AF-14-10	99	121	176	187	133	133	190	190	211	217	102	102	226	245	209	209	195	196	219	219	131	131	170	174	185	198	189	189	233	235
Africa	south-east	Malawi	Southern	wild	AF-14	AF-14-11	117	121	174	188	133	133	190	194	217	217	102	108	226	229	188	209	195	195	213	219	122	131	153	174	185	191	189	191	231	233
Africa	south-east	Malawi	Southern	wild	AF-14	AF-14-12	99	121	176	176	133	133	190	190	211	211	102	102	219	231	209	209	195	201	213	219	131	131	170	172	191	198	189	189	235	235
Africa	south-east	Malawi	Southern	wild	AF-14	AF-14-13	99	121	176	187	133	133	190	190	200	211	102	102	226	245	209	209	195	201	219	219	131	131	170	172	185	198	189	189	233	235
Africa	south-east	Malawi	Southern	wild	AF-14	AF-14-14	99	121	176	187	133	133	190	190	217	217	102	102	226	245	209	209	201	201	219	219	131	131	153	172	185	198	171	189	233	235
Africa	south-east	Malawi	Southern	wild	AF-14	AF-14-15	117	121	174	188	133	191	190	196	200	211	102	102	226	231	188	209	195	201	219	219	131	131	153	170	185	191	189	189	231	233
Africa	south-east	Malawi	Southern	wild	AF-14	AF-14-16	121	121	184	187	191	191	190	190	217	217	102	108	152	219	200	209	195	201	219	219	131	131	153	172	191	191	189	191	231	231
Africa	south-east	Malawi	Southern	wild	AF-14	AF-14-17	99	121	176	187	133	133	190	190	211	217	102	102	226	245	209	209	195	195	219	219	131	131	170	174	191	198	189	189	235	235
Africa	south-east	Malawi	Southern	wild	AF-14	AF-14-18	89	121	187	187	133	191	190	190	200	217	108	108	219	219	188	200	195	201	219	219	131	131	153	172	191	191	189	189	235	237
Africa	south-east	Malawi	Southern	wild	AF-14	AF-14-19	121	121	187	187	133	133	190	190	211	217	102	102	219	226	209	209	201	201	219	219	131	131	170	174	185	191	189	189	231	231
Africa	south-east	Malawi	Southern	wild	AF-14	AF-14-20	121	121	187	187	133	133	190	190	200	217	102	102	219	226	209	209	195	201	219	219	131	131	153	172	191	191	171	189	231	235
Africa	south-east	Malawi	Central	wild	AF-15	AF-15-01	99	114	184	188	133	191	190	190	217	217	108	108	219	245	188	209	191	196	219	219	131	131	170	172	191	191	177	189	231	231
Africa	south-east	Malawi	Central	wild	AF-15	AF-15-02	114	114	188	188	133	133	190	196	211	211	102	108	231	245	200	200	191	196	219	219	131	131	174	178	193	198	187	187	235	235
Africa	south-east	Malawi	Central	wild	AF-15	AF-15-03	117	120	176	187	133	191	190	190	211	217	102	108	231	245	200	200	191	191	219	219	131	131	172	174	191	193	177	189	235	235
Africa	south-east	Malawi	Central	wild	AF-15	AF-15-04	99	114	184	188	133	191	190	196	211	217	102	102	231	231	188	209	195	195	219	219	131	131	172	178	191	193	187	189	231	231
Africa	south-east	Malawi	Central	wild	AF-15	AF-15-05	99	117	184	187	133	133	190	196	211	211	102	102	231	231	188	209	195	196	219	219	131	131	174	178	191	193	187	187	231	231
Africa	south-east	Malawi	Central	wild	AF-15	AF-15-06	99	105	184	187	133	191	190	190	211	217	108	108	219	245	200	209	196	196	219	219	131	131	172	174	193	193	177	189	235	235
Africa	south-east	Malawi	Central	wild	AF-15	AF-15-07	99	114	184	188	133	133	190	196	211	211	102	108	231	245	188	209	191	196	219	219	131	131	174	178	191	193	187	187	231	231
Africa	south-east	Malawi	Central	wild	AF-15	AF-15-08	99	117	176	188	133	191	190	198	211	217	102	108	219	219	200	209	196	196	219	219	131	131	172	174	191	193	177	189	235	235
Africa	south-east	Malawi	Central	wild	AF-15	AF-15-09	117	117	184	188	133	191	190	196	211	217	102	108	219	219	200	209	191	196	219	219	131	131	172	178	193	198	187	187	231	235
Africa	south-east	Malawi	Central	wild	AF-15	AF-15-10	99	117	184	188	133	191	190	190	217	217	108	108	219	245	188	200	195	195	219	219	131	131	170	172	191	193	177	189	231	235
Africa	south-east	Malawi	Central	wild	AF-15	AF-15-11	99	99	184	188	133	191	190	196	211	217	102	108	231	245	188	200	195	196	219	219	131	131	172	178	191	191	187	187	231	235
Africa	south-east	Malawi	Central	wild	AF-15	AF-15-12	99	117	187	188	133	191	190	190	217	217	108	108	219	231	200	200	191	196	219	219	131	131	170	172	191	198	177	189	235	235
Africa	south-east	Malawi	Central	wild	AF-15	AF-15-13	99	114	184	187	133	133	190	196	211	211	102	108	231	231	188	209	191	196	219	219	131	131	174	178	191	191	187	187	231	231
Africa	south-east	Malawi	Central	wild	AF-15	AF-15-14	99	114	184	187	133	191	190	190	217	217	102	108	231	231	188	209	191	191	219	219	131	131	170	172	191	193	177	189	231	231
Africa	south-east	Malawi	Central	wild	AF-15	AF-15-15	114	114	176	184	133	191	190	198	211	211	102	108	231	245	200	209	196	196	219	219	131	131	174	174	191	191	177	187	231	235
Africa	south-east	Malawi	Central	wild	AF-15	AF-15-16	99	105	187	188	133	191	190	198	211	217	102	108	231	245	200	209	196	196	219	219	131	131	172	174	191	193	177	189	235	235
Africa	south-east	Malawi	Central	wild	AF-15	AF-15-17	105	114	187	188	133	191	190	190	211	217	102	108	231	245	200	209	196	196	219	219	131	131	172	174	193	193	177	187	235	235
Africa	south-east	Malawi	Central	wild	AF-15	AF-15-18	114	117	176	184	133	191	190	190	211	211	102	108	231	245	200	209	191	195	219	219	131	131	170	174	191	198	177	187	231	235
Africa	south-east	Malawi	Central	wild	AF-15	AF-15-19	114	114	176	188	133	191	190	198	211	211	102	108	219	231	200	200	191	191	219	219	131	131	174	174	191	191	177	187	235	235
Africa	south-east	Malawi	Central	wild	AF-15	AF-15-20	105	117	187	188	133	191	190	190	211	211	102	108	231	245	200	200	191	196	219	219	131	131	170	172	193	198	177	189	235	235
Africa	south-east	Malawi	Southern	wild	AF-16	AF-16-01	99	117	184	188	133	191	190	190	211	211	102	123	231	231	206	209	191	191	219	219	131	131	170	170	191	191	187	187	231	235
Africa	south-east	Malawi	Southern	wild	AF-16	AF-16-02	117	121	184	188	133	191	190	196	200	217	102	102	219	231	200	209	201	201	219	219	131	131	170	170	185	191	177	189	231	231
Africa	south-east	Malawi	Southern	wild	AF-16	AF-16-03	117	117	184	188	133	191	190	198	211	217	102	108	219	219	188	209	195	195	219	219	122	131	170	174	191	191	187	189	231	231
Africa	south-east	Malawi	Southern	wild	AF-16	AF-16-04	99	103	188	192	133	197	196	198	200	211	102	102	245	245	200	200	195	195	219	219	131	131	153	170	191	191	189	189	227	235
Africa	south-east	Malawi	Southern	wild	AF-16	AF-16-05	99	105	184	188	133	133	190	196	200	200	102	102	226	245	200	209	195	195	219	219	131	131	153	170	185	191	189	189	231	235
Africa	south-east	Malawi	Southern	wild	AF-16	AF-16-06	99	117	184	188	133	191	190	196	217	217	108	123	231	231	206	209	191	195	213	219	131	131	170	170	191	191	177	193	227	231
Africa	south-east	Malawi	Southern	wild	AF-16	AF-16-07	103	117	184	192	191	191	190	196	200	211	102	123	231	245	188	200	195	201	213	219	131	131	170	174	185	191	189	193	227	231
Africa	south-east	Malawi	Southern	wild	AF-16	AF-16-08	105	121	184	184	133	197	196	198	200	217	102	123	226	231	200	206	195	201	213	219	131	131	170	174	185	191	187	193	231	235
Africa	south-east	Malawi	Southern	wild	AF-16	AF-16-09	99	121	184	188	133	191	190	196	200	211	102	123	219	245	188	209	191	201	213	219	131	131	153	170	185	191	187	189	231	235
Africa	central-east	Kenya	Central	wild	AF-17	AF-17-01	114	114	174	188	133	134	190	190	211	212	108	108	229	229	209	209	197	209	222	222	122	139	172	178	193	193	175	177	229	229
Africa	central-east	Kenya	Central	wild	AF-17	AF-17-02	114	120	187	188	133	133	190	190	211	211	108	115	231	231	206	209	197	197	204	219	131	139	172	178	195	197	175	177	229	229
Africa	central-east	Kenya	Central	wild	AF-17	AF-17-03	114	120	178	188	133	191	194	196	198	198	108	108	231	231	194	194	197	197	219	222	139	139	169	178	191	193	173	173	229	231
Africa	central-east	Kenya	Central	wild	AF-17	AF-17-04	89	114	174	188	133	135	194	194	198	212	108	115	152	152	209	209	191	197	219	222	131	139	169	169	193	195	177	177	229	229
Africa	central-east	Kenya	Central	wild	AF-17	AF-17-05	117	117	187	187	133	133	190	190	198	212	108	108	229	229	206	209	195	197	219	219	131	139	172	178	195	195	175	187	227	229
Africa	central-east	Kenya	Central	wild	AF-17	AF-17-06	89	117	172	174	133	133	194	194	198	211	108	108	229	231	188	206	197	197	219	222	139	139	169	169	193	195	171	171	229	235
Africa	central-east	Kenya	Central	wild	AF-17	AF-17-07	120	120	174	178	133	133	190	194	212	217	108	108	152	152	194	194	197	197	219	222	131	131	169	178	193	195	171	187	229	231
Africa	central-east	Kenya	Central	wild	AF-17	AF-17-08	92	120	176	188	133	133	190	194	217	217	108	108	152	152	197	209	195	195	219	219	131	139	178	178	193	193	177	177	229	233
Africa	central-east	Kenya	Central	wild	AF-17	AF-17-09	92	120	172	188	133	133	190	194	211	217	108	108	229	229	206	206	197	197	222	222	139	139	178	178	191	195	171	175	231	231
Africa	central-east	Kenya	Central	wild	AF-17	AF-17-10	117	117	174	188	133	133	190	190	211	217	108	108	152	229	200	206	195	197	219	222	131	139	172	178	191	197	175	177	227	231
Africa	central-east	Kenya	Central	wild	AF-17	AF-17-11	89	120	188	188	133	134	190	190	211	211	102	108	229	231	188	209	195	197	219	222	122	139	178	182	191	195	173	173	229	235
Africa	central-east	Kenya	Central	wild	AF-17	AF-17-12	117	120	174	188	133	191	190	194	217	217	108	108	229	229	200	206	195	209	204	219	122	139	178	178	195	198	177	187	231	231
Africa	central-east	Kenya	Central	wild	AF-17	AF-17-13	114	121	174	176	133	133	190	194	198	211	108	108	229	229	197	197	197	209	219	222	131	131	169	172	193	193	173	173	229	233
Africa	central-east	Kenya	Central	wild	AF-17	AF-17-14	121	121	174	176	133	135	194	194	198	217	108	108	245	245	197	197	209	209	204	219	131	139	169	178	191	197	171	171	229	233
Africa	central-east	Kenya	Central	wild	AF-17	AF-17-15	92	121	176	188	133	135	190	194	198	217	108	108	229	229	197	200	195	197	219	222	131	131	172	172	191	198	173	177	229	233
Africa	central-east	Kenya	Central	wild	AF-17	AF-17-16	114	120	178	188	133	191	190	194	198	217	102	102	229	229	209	209	195	209	204	219	131	131	172	178	193	198	171	173	229	229
Africa	central-east	Kenya	Central	wild	AF-17	AF-17-17	92	114	188	188	133	133	190	194	198	217	108	108	152	229	206	209	195	197	222	222	131	139	170	172	193	195	171	173	229	229
Africa	central-east	Kenya	Central	wild	AF-17	AF-17-18	92	120	176	178	133	133	190	190	211	211	108	108	152	229	188	194	197	197	219	222	122	122	172	178	191	195	173	175	231	231
Africa	central-east	Kenya	Central	wild	AF-17	AF-17-19	114	114	176	188	133	135	190	194	198	217	108	108	229	229	197	206	195	197	219	222	131	139	172	172	191	191	173	177	229	233
Africa	central-east	Kenya	Central	wild	AF-17	AF-17-20	92	120	178	188	133	133	194	194	198	217	108	108	245	245	200	206	195	197	219	219	122	139	178	178	195	199	171	177	231	231
Africa	central-east	Kenya	Western	wild	AF-18	AF-18-01	117	120	178	178	133	191	196	196	200	212	102	108	231	231	200	200	195	197	204	222	131	131	170	170	193	199	177	189	229	229
Africa	central-east	Kenya	Western	wild	AF-18	AF-18-02	117	117	188	188	133	191	196	202	211	211	102	102	229	231	200	206	195	197	219	219	131	139	182	182	191	191	175	183	227	235
Africa	central-east	Kenya	Western	wild	AF-18	AF-18-03	92	120	178	188	133	135	194	196	211	217	102	102	231	231	200	209	191	197	216	219	113	131	178	178	198	199	175	175	227	238
Africa	central-east	Kenya	Western	wild	AF-18	AF-18-04	117	120	178	188	134	191	194	196	211	211	108	108	231	231	194	200	197	197	219	222	131	139	170	174	191	195	177	177	227	233
Africa	central-east	Kenya	Western	wild	AF-18	AF-18-05	117	117	188	188	134	191	194	196	211	211	108	108	223	229	200	209	197	197	216	219	131	131	172	182	191	191	183	183	227	229
Africa	central-east	Kenya	Western	wild	AF-18	AF-18-06	105	117	178	188	133	133	194	194	211	211	108	108	152	152	200	200	197	197	219	219	122	122	172	174	193	193	173	175	229	231
Africa	central-east	Kenya	Western	wild	AF-18	AF-18-07	120	120	176	188	134	135	194	194	211	211	102	108	229	229	200	209	191	197	219	222	139	139	172	174	191	191	173	187	229	233
Africa	central-east	Kenya	Western	wild	AF-18	AF-18-08	117	120	178	184	133	191	194	202	200	200	102	108	231	245	197	200	197	197	204	222	122	131	170	170	191	193	175	175	231	231
Africa	central-east	Kenya	Western	wild	AF-18	AF-18-09	120	120	188	188	133	133	190	196	211	217	108	108	229	231	197	209	195	197	219	222	131	131	153	178	191	199	177	183	227	237
Africa	central-east	Kenya	Western	wild	AF-18	AF-18-10	92	117	188	188	133	133	190	196	200	211	102	108	152	229	200	200	195	195	219	222	131	139	172	172	199	199	177	183	235	238
Africa	central-east	Kenya	Western	wild	AF-18	AF-18-11	120	120	176	188	133	133	194	194	217	217	102	108	231	231	197	209	197	209	219	219	122	131	174	178	191	195	171	171	227	227
Africa	central-east	Kenya	Western	wild	AF-18	AF-18-12	117	117	188	188	134	191	194	196	211	211	102	102	152	231	209	209	195	210	219	219	131	131	169	178	191	191	171	171	227	238
Africa	central-east	Kenya	Western	wild	AF-18	AF-18-13	92	120	187	188	133	133	190	194	212	217	102	108	231	231	209	209	191	210	219	219	122	131	169	169	199	199	171	177	227	227
Africa	central-east	Kenya	Western	wild	AF-18	AF-18-14	117	117	178	188	135	191	194	196	211	211	102	102	152	231	209	209	195	210	219	219	131	139	172	178	191	191	171	171	227	238
Africa	central-east	Kenya	Western	wild	AF-18	AF-18-15	120	120	176	188	133	133	190	196	212	212	102	108	152	152	197	209	191	191	216	219	131	139	169	169	191	191	171	187	229	237
Africa	central-east	Kenya	Western	wild	AF-18	AF-18-16	117	117	188	188	133	135	190	194	198	211	108	108	152	231	209	209	195	195	216	219	131	139	169	170	191	195	183	187	227	227
Africa	central-east	Kenya	Western	wild	AF-18	AF-18-17	99	120	187	188	133	134	190	190	200	211	102	108	229	231	200	209	195	197	219	222	131	139	153	153	195	195	177	189	229	231
Africa	central-east	Kenya	Western	wild	AF-18	AF-18-18	105	114	178	184	133	134	190	202	198	217	108	108	229	231	194	200	197	210	204	222	131	139	172	172	193	193	173	183	233	233
Africa	central-east	Kenya	Western	wild	AF-18	AF-18-19	92	120	178	188	134	135	190	194	211	211	102	108	152	229	188	209	197	210	216	219	131	139	170	172	193	195	187	187	229	231
Africa	central-east	Kenya	Western	wild	AF-18	AF-18-20	99	117	178	188	133	135	194	194	211	211	108	108	152	152	200	200	197	197	219	219	131	139	172	174	193	193	171	189	229	231
Africa	south-east	Zimbabwe	Northern	wild	AF-19	AF-19-01	112	117	176	178	135	135	190	198	198	198	108	108	231	245	188	200	195	201	219	219	122	139	174	182	191	193	177	183	229	229
Africa	south-east	Zimbabwe	Northern	wild	AF-19	AF-19-02	109	121	184	184	133	135	190	194	198	211	102	108	152	245	188	209	195	201	219	219	131	139	178	182	185	198	183	187	229	229
Africa	south-east	Zimbabwe	Northern	wild	AF-19	AF-19-03	85	117	176	184	133	191	190	196	198	217	102	102	152	229	200	209	195	195	219	219	131	139	178	178	198	198	177	183	231	231
Africa	south-east	Zimbabwe	Northern	wild	AF-19	AF-19-04	99	117	178	184	133	135	190	196	211	217	102	108	152	231	197	209	195	201	219	219	122	139	172	182	193	193	177	177	231	231
Africa	south-east	Zimbabwe	Northern	wild	AF-19	AF-19-05	117	123	184	188	191	191	190	196	211	217	102	102	152	229	188	197	195	201	219	219	131	139	178	178	185	198	142	177	229	231
Africa	south-east	Zimbabwe	Northern	wild	AF-19	AF-19-06	99	117	178	184	133	191	190	196	198	211	102	108	152	152	209	209	195	201	219	219	131	132	172	172	191	191	177	187	231	231
Africa	south-east	Zimbabwe	Northern	wild	AF-19	AF-19-07	102	121	178	188	133	191	190	196	198	217	102	108	219	229	200	206	195	195	219	219	131	139	178	178	185	185	177	183	229	229
Africa	south-east	Zimbabwe	Northern	wild	AF-19	AF-19-08	117	121	178	184	191	191	190	196	217	217	102	108	152	229	188	188	195	195	219	219	131	139	172	178	185	185	177	187	229	229
Africa	south-east	Zimbabwe	Northern	wild	AF-19	AF-19-09	89	117	184	184	133	191	190	196	211	217	102	108	152	229	188	209	195	195	219	219	131	131	172	178	198	198	177	187	229	231
Africa	south-east	Zimbabwe	Northern	wild	AF-19	AF-19-10	117	121	178	178	133	133	190	196	211	211	102	108	152	219	200	209	195	195	219	219	122	139	172	182	191	191	177	177	229	231
Africa	south-east	Zambia	Southern	wild	AF-20	AF-20-01	105	105	176	187	133	191	190	190	211	211	108	123	231	231	188	200	195	195	213	213	131	131	174	174	191	191	177	177	231	233
Africa	south-east	Zambia	Southern	wild	AF-20	AF-20-02	99	109	176	188	133	133	190	190	200	211	108	108	229	229	188	209	195	201	219	219	131	131	170	170	191	191	177	187	231	235
Africa	south-east	Zambia	Southern	wild	AF-20	AF-20-03	121	121	174	178	133	191	190	196	211	217	102	108	231	231	188	209	195	195	213	219	131	131	170	174	191	191	177	189	231	233
Africa	south-east	Zambia	Southern	wild	AF-20	AF-20-04	99	117	174	184	133	191	196	198	211	217	102	123	152	231	200	209	195	201	219	219	131	131	170	172	185	191	189	189	231	237
Africa	south-east	Zambia	Southern	wild	AF-20	AF-20-05	117	117	187	187	133	191	190	190	211	217	102	108	229	229	200	209	195	195	219	219	117	131	172	174	191	198	177	187	231	237
Africa	south-east	Zambia	Southern	wild	AF-20	AF-20-06	117	121	184	187	133	191	190	190	200	211	123	123	152	245	200	200	195	195	219	219	122	131	170	170	193	193	177	177	231	235
Africa	south-east	Zambia	Southern	wild	AF-20	AF-20-07	109	117	184	187	133	191	190	190	211	217	123	123	152	231	200	200	195	196	219	219	131	131	170	172	191	193	183	189	227	231
Africa	south-east	Zambia	Southern	wild	AF-20	AF-20-08	99	99	174	184	133	191	190	196	200	211	102	102	226	231	188	188	195	195	219	219	131	131	170	170	191	191	183	189	231	235
Africa	south-east	Zambia	Southern	wild	AF-20	AF-20-09	117	117	184	188	133	191	190	196	211	211	111	123	219	231	188	200	195	201	219	219	131	131	170	172	185	191	177	183	235	237
Africa	south-east	Zambia	Southern	wild	AF-20	AF-20-10	99	105	184	187	133	133	190	190	217	217	102	102	231	231	188	200	195	195	219	219	131	131	172	174	191	191	189	189	231	231
Africa	south-east	Zambia	Southern	wild	AF-20	AF-20-11	105	117	187	187	133	133	190	190	212	217	108	123	231	231	188	209	195	201	219	219	117	131	170	174	191	191	175	189	231	233
Africa	south-east	Zambia	Southern	wild	AF-20	AF-20-12	121	121	184	188	133	191	190	196	200	217	102	108	229	231	188	209	195	201	213	219	131	131	153	172	185	191	171	187	231	235
Africa	south-east	Zambia	Southern	wild	AF-20	AF-20-13	117	121	174	174	133	191	190	196	211	217	108	108	152	231	188	188	201	201	219	219	122	122	172	174	191	193	189	189	231	233
Africa	south-east	Zambia	Southern	wild	AF-20	AF-20-14	99	121	174	174	133	191	190	196	211	217	108	108	226	231	188	188	201	201	219	219	131	131	172	174	191	193	189	189	231	233
Africa	south-east	Zambia	Southern	wild	AF-20	AF-20-15	99	99	174	174	133	191	190	196	211	211	102	123	229	229	200	209	195	201	219	219	122	131	170	170	191	191	177	177	231	233
Africa	south-east	Zambia	Southern	wild	AF-20	AF-20-16	117	121	184	184	133	191	190	190	211	217	108	123	245	245	188	200	195	195	213	219	131	131	172	174	185	191	177	177	227	231
Africa	south-east	Zambia	Southern	wild	AF-20	AF-20-17	121	121	187	187	133	133	190	198	211	217	111	123	226	231	206	209	195	195	219	219	131	131	153	174	191	191	183	189	235	237
Africa	south-east	Zambia	Southern	wild	AF-20	AF-20-18	89	109	176	184	133	191	190	190	211	211	108	108	152	231	209	209	191	195	219	219	131	131	170	170	191	198	177	187	231	231
Africa	south-east	Zambia	Southern	wild	AF-20	AF-20-19	121	121	174	187	133	133	190	190	217	217	102	102	231	231	188	188	195	201	219	219	131	131	172	174	185	191	187	189	231	233
Africa	south-east	Zambia	Southern	wild	AF-20	AF-20-20	99	117	174	180	133	135	190	190	212	217	102	108	226	226	188	200	195	195	219	219	131	131	170	178	191	198	187	189	231	235
Africa	south-east	Malawi	Northern	wild	AF-21	AF-21-01	121	121	184	184	133	133	196	198	212	212	102	108	231	231	197	200	195	195	219	219	131	131	172	174	191	191	177	177	231	231
Africa	south-east	Malawi	Northern	wild	AF-21	AF-21-02	105	121	176	184	133	191	190	196	211	211	108	108	219	245	197	200	192	195	219	219	122	122	170	170	191	191	175	189	227	231
Africa	south-east	Malawi	Northern	wild	AF-21	AF-21-03	121	121	184	187	133	191	196	196	211	211	108	108	152	152	200	200	195	195	219	219	122	122	170	170	191	191	183	183	233	233
Africa	south-east	Malawi	Northern	wild	AF-21	AF-21-04	105	105	176	188	133	191	190	196	211	217	108	108	235	245	200	209	192	195	219	219	131	131	170	172	191	191	183	189	231	231
Africa	south-east	Malawi	Northern	wild	AF-21	AF-21-05	105	121	174	184	133	133	190	196	217	217	102	108	152	245	200	200	191	191	219	219	131	131	170	172	191	198	187	189	231	231
Africa	south-east	Malawi	Northern	wild	AF-21	AF-21-06	99	121	184	187	133	191	196	198	217	217	108	108	152	152	200	200	195	195	219	219	122	131	170	174	191	191	187	189	235	235
Africa	south-east	Malawi	Northern	wild	AF-21	AF-21-07	99	121	184	184	133	191	190	196	211	211	108	108	231	231	200	200	191	201	219	219	122	131	170	174	191	191	171	177	231	231
Africa	south-east	Malawi	Northern	wild	AF-21	AF-21-08	121	121	187	188	133	191	196	198	217	217	108	108	152	231	197	200	191	195	219	219	122	131	170	170	191	191	177	183	233	233
Africa	south-east	Malawi	Northern	wild	AF-21	AF-21-09	99	121	176	176	133	133	196	198	211	211	108	108	152	231	197	200	191	195	219	219	131	131	170	174	191	191	171	177	231	231
Africa	south-east	Malawi	Northern	wild	AF-21	AF-21-10	105	121	176	184	133	191	196	196	217	217	108	108	231	231	188	200	191	201	219	219	131	131	170	170	191	191	171	177	231	231
Africa	south-east	Malawi	Northern	wild	AF-21	AF-21-11	105	117	176	184	133	191	196	198	211	211	102	108	231	245	197	200	191	191	219	219	122	131	170	174	191	191	183	187	227	233
Africa	south-east	Malawi	Northern	wild	AF-21	AF-21-12	121	121	176	192	133	133	196	196	212	212	102	102	231	245	197	197	191	191	219	219	122	122	170	170	191	198	183	189	231	231
Africa	south-east	Malawi	Northern	wild	AF-21	AF-21-13	121	121	176	188	133	191	190	190	217	217	102	102	231	231	200	200	191	195	219	219	122	122	170	174	191	198	171	187	233	233
Africa	south-east	Malawi	Northern	wild	AF-21	AF-21-14	105	121	176	184	133	191	196	198	212	217	102	102	231	231	200	200	191	195	219	219	117	131	170	174	191	198	187	189	231	233
Africa	south-east	Malawi	Northern	wild	AF-21	AF-21-15	99	121	184	188	133	191	196	198	211	212	108	108	152	231	197	200	191	191	219	219	122	131	170	170	191	191	132	187	233	233
Africa	south-east	Malawi	Northern	wild	AF-21	AF-21-16	121	121	176	188	133	191	190	198	211	217	108	108	152	152	197	200	191	195	219	219	122	131	170	174	191	191	187	189	231	233
Africa	south-east	Malawi	Northern	wild	AF-21	AF-21-17	105	121	184	187	133	133	190	196	217	217	108	108	231	231	200	209	191	191	219	219	122	122	170	172	191	198	171	189	231	235
Africa	south-east	Malawi	Northern	wild	AF-21	AF-21-18	117	121	187	187	133	133	190	196	200	217	102	102	231	245	188	197	191	192	219	219	131	131	170	170	191	191	183	183	231	233
Africa	south-east	Malawi	Northern	wild	AF-21	AF-21-19	105	121	184	187	133	191	190	190	217	217	108	108	245	245	200	200	192	195	219	219	122	122	170	174	191	198	189	189	231	233
Africa	south-east	Malawi	Northern	wild	AF-21	AF-21-20	114	121	176	188	133	191	190	196	200	200	108	108	231	231	200	209	191	195	219	219	131	131	170	174	191	191	175	189	233	233
Africa	limited disclosure			captive	AF-22	AF-22-01	92	114	176	178	133	135	190	190	212	212	108	108	229	229	197	206	195	197	222	222	122	139	169	169	191	193	171	173	229	233
Africa	limited disclosure			captive	AF-22	AF-22-02	117	117	172	176	134	135	190	204	212	212	108	108	152	229	197	209	197	197	204	219	131	139	153	172	193	193	177	177	231	233
Africa	limited disclosure			captive	AF-22	AF-22-03	92	120	178	188	135	135	190	190	212	212	108	108	152	229	209	209	197	209	219	222	131	139	169	169	199	199	171	171	227	227
Africa	limited disclosure			captive	AF-22	AF-22-04	117	120	176	188	134	135	190	190	212	212	108	108	229	245	209	209	195	197	222	222	122	131	169	172	193	199	171	177	227	233
Africa	limited disclosure			captive	AF-22	AF-22-05	114	117	172	188	135	135	190	204	212	212	108	108	152	245	197	209	197	197	204	222	131	139	153	169	193	199	171	177	227	231
Africa	limited disclosure			captive	AF-22	AF-22-06	92	117	178	188	133	135	190	194	211	212	108	108	229	245	206	209	195	209	219	222	139	139	169	178	191	199	173	177	229	231
Africa	west	Benin	Littoral	wild	AF-23	AF-23-01	85	89	168	184	133	135	188	198	212	212	96	108	229	245	197	197	191	193	216	219	131	131	170	174	191	197	166	166	233	233
Africa	west	Benin	Littoral	wild	AF-23	AF-23-02	89	120	174	188	135	135	194	194	212	212	108	115	233	245	203	209	189	191	219	219	131	131	174	188	191	193	166	177	229	233
Africa	west	Benin	Littoral	wild	AF-23	AF-23-03	89	89	174	174	135	288	194	194	212	212	115	115	233	233	197	197	191	191	216	219	131	131	170	174	191	191	171	177	233	233
Africa	west	Benin	Littoral	wild	AF-23	AF-23-04	120	120	174	188	135	135	194	194	212	212	108	115	233	245	203	209	189	189	219	219	131	131	174	188	193	197	166	177	229	233
Africa	west	Benin	Littoral	wild	AF-23	AF-23-05	89	89	174	174	135	135	188	198	212	212	96	108	231	245	197	197	193	203	216	219	131	131	170	174	191	197	166	166	233	240
Africa	west	Benin	Littoral	wild	AF-23	AF-23-06	89	96	168	174	135	135	194	206	212	212	108	111	233	233	197	197	191	191	216	219	131	131	170	174	191	191	166	171	231	240
Africa	west	Benin	Littoral	wild	AF-23	AF-23-07	89	89	168	168	135	135	194	194	212	212	108	108	231	233	197	197	191	197	219	219	131	174	170	174	191	191	171	177	231	233
Africa	west	Benin	Littoral	wild	AF-23	AF-23-08	89	89	184	189	135	135	188	194	212	212	96	108	231	245	197	197	191	191	216	219	131	131	174	176	191	197	166	166	233	233
Africa	west	Benin	Littoral	wild	AF-23	AF-23-09	89	89	157	189	133	135	188	198	212	212	96	108	231	233	197	197	191	191	216	219	131	131	170	174	191	197	166	166	233	233
Africa	west	Benin	Littoral	wild	AF-23	AF-23-10	89	89	174	188	135	135	188	194	212	212	108	111	229	243	197	197	197	203	216	219	131	131	172	174	191	197	166	171	231	233
Africa	west	Benin	Littoral	wild	AF-23	AF-23-11	89	89	157	189	135	135	194	194	212	212	108	108	231	233	197	197	191	193	216	219	131	131	174	176	191	197	166	171	233	233
Africa	west	Benin	Littoral	wild	AF-23	AF-23-12	89	89	174	174	135	135	194	194	200	212	108	111	231	243	197	197	197	203	216	219	131	139	170	174	191	197	171	214	233	233
Africa	west	Benin	Littoral	wild	AF-23	AF-23-13	89	89	168	174	135	135	194	194	211	212	96	108	231	231	197	197	191	197	219	219	131	131	174	176	191	197	166	177	231	235
Africa	west	Benin	Littoral	wild	AF-23	AF-23-14	89	89	174	189	135	135	194	206	211	211	111	111	233	233	197	197	191	197	216	219	131	174	170	188	191	193	166	166	233	233
Africa	west	Benin	Littoral	wild	AF-23	AF-23-15	89	89	168	174	135	135	194	194	212	212	108	108	231	233	197	197	193	203	216	219	131	131	172	176	191	197	166	171	233	233
Africa	west	Benin	Littoral	wild	AF-23	AF-23-16	89	89	168	176	135	135	188	194	212	212	96	108	231	245	197	197	203	203	216	219	131	131	174	176	191	197	166	171	233	233
Africa	west	Benin	Littoral	wild	AF-23	AF-23-17	89	105	174	174	135	135	194	196	212	212	108	115	233	245	197	203	191	203	219	219	131	131	174	188	191	191	177	177	231	231
Africa	west	Benin	Littoral	wild	AF-23	AF-23-18	89	89	174	190	135	135	194	194	212	212	108	111	245	245	197	197	189	191	219	219	131	131	174	188	191	193	166	177	233	233
Africa	west	Benin	Littoral	wild	AF-23	AF-23-19	89	120	168	174	135	288	194	198	212	212	96	111	233	245	197	203	189	193	216	219	131	131	176	188	191	197	166	214	231	233
Africa	west	Benin	Littoral	wild	AF-23	AF-23-20	89	105	157	174	135	135	188	206	211	212	96	115	231	233	197	209	191	203	216	219	131	131	170	188	193	197	166	166	233	240
Africa	central-east	Kenya	Eastern	wild	AF-24	AF-24-01	105	121	189	189	133	191	196	196	217	217	102	102	152	231	200	209	195	203	216	216	122	122	170	172	193	197	175	177	231	238
Africa	central-east	Kenya	Eastern	wild	AF-24	AF-24-02	105	105	183	183	135	191	194	196	211	217	108	108	231	231	209	209	195	203	216	219	131	131	178	182	193	193	175	175	237	238
Africa	central-east	Kenya	Eastern	wild	AF-24	AF-24-03	121	121	183	188	191	191	196	196	211	211	102	102	152	231	188	200	195	203	219	219	122	131	172	178	191	198	175	177	231	237
Africa	central-east	Kenya	Eastern	wild	AF-24	AF-24-04	105	121	174	176	133	191	194	196	211	217	102	108	152	231	188	209	203	203	219	219	122	131	172	178	198	198	175	177	229	231
Africa	central-east	Kenya	Eastern	wild	AF-24	AF-24-05	105	121	183	189	191	191	194	196	211	217	102	108	152	231	200	209	195	203	216	219	122	131	170	182	193	198	175	177	231	238
Africa	central-east	Kenya	Eastern	wild	AF-24	AF-24-06	105	121	174	189	133	191	196	196	211	217	102	108	152	231	188	200	195	203	216	219	122	131	172	182	197	198	175	177	229	238
Africa	central-east	Kenya	Eastern	wild	AF-24	AF-24-07	121	121	174	178	133	135	196	196	211	211	102	108	152	152	200	209	195	195	219	219	131	131	172	172	191	197	177	177	231	238
Africa	central-east	Kenya	Rift Valley	wild	AF-25	AF-25-01	121	121	174	176	135	191	190	194	217	217	102	102	231	231	209	209	195	201	219	222	131	131	176	178	191	198	177	177	231	235
Africa	central-east	Kenya	Rift Valley	wild	AF-25	AF-25-02	117	117	174	178	133	133	190	190	200	217	102	108	152	152	188	209	195	201	219	219	131	131	153	172	191	191	177	189	231	238
Africa	central-east	Kenya	Rift Valley	wild	AF-25	AF-25-03	105	121	187	187	133	135	190	196	217	217	102	108	229	229	188	200	201	203	222	222	131	131	182	182	198	198	177	177	231	231
Africa	central-east	Kenya	Rift Valley	wild	AF-25	AF-25-04	105	121	187	188	133	191	190	194	200	200	102	108	152	229	200	200	201	201	213	219	131	131	172	182	191	197	177	177	229	233
Africa	central-east	Kenya	Rift Valley	wild	AF-25	AF-25-05	92	117	174	187	133	133	190	194	198	217	102	108	152	229	200	200	195	197	219	222	131	139	169	172	191	198	177	177	231	235
Africa	central-east	Kenya	Rift Valley	wild	AF-25	AF-25-06	92	114	174	178	133	133	194	194	198	217	102	102	229	231	200	200	195	197	222	222	131	131	172	178	193	199	171	171	229	233
Africa	central-east	Kenya	Rift Valley	wild	AF-25	AF-25-07	105	105	187	187	133	191	190	194	217	217	102	108	231	245	188	188	191	201	219	222	131	131	172	172	198	198	177	177	229	238
Africa	central-east	Kenya	Rift Valley	wild	AF-25	AF-25-08	121	121	176	187	133	191	190	190	200	217	102	108	152	152	188	200	195	201	219	219	131	135	172	178	191	197	177	189	233	237
Africa	central-east	Kenya	Rift Valley	wild	AF-25	AF-25-09	115	121	174	176	133	135	190	196	200	217	102	108	152	245	209	209	191	203	219	219	131	131	176	182	191	193	175	175	233	235
Africa	central-east	Kenya	Rift Valley	wild	AF-25	AF-25-10	115	121	174	188	133	135	190	194	200	217	108	108	152	152	188	209	191	191	219	222	122	122	170	178	191	193	175	177	231	233
Africa	central-east	Kenya	Rift Valley	wild	AF-25	AF-25-11	92	120	174	176	133	133	194	194	211	217	102	108	229	245	197	197	197	209	219	222	131	131	172	178	193	198	173	173	229	233
Africa	central-east	Kenya	Rift Valley	wild	AF-25	AF-25-12	114	121	174	176	133	135	196	196	212	217	102	108	152	245	209	209	191	201	213	219	131	131	178	182	191	193	175	177	233	235
Africa	central-east	Kenya	Rift Valley	wild	AF-25	AF-25-13	92	114	174	188	133	133	190	194	198	211	108	108	152	229	200	209	195	209	204	222	131	131	172	172	191	195	173	177	229	231
Africa	central-east	Kenya	Rift Valley	wild	AF-25	AF-25-14	117	121	174	188	133	135	190	196	200	211	102	102	245	245	209	209	191	191	219	219	122	122	172	182	191	197	177	177	231	235
Africa	central-east	Kenya	Rift Valley	wild	AF-25	AF-25-15	92	92	174	188	133	135	190	190	212	217	108	108	229	229	209	209	195	195	219	219	122	122	172	182	191	191	173	177	227	229
Africa	central-east	Kenya	Rift Valley	wild	AF-25	AF-25-16	92	117	188	188	133	135	190	196	211	211	108	108	152	231	200	209	191	195	213	222	131	139	153	178	193	198	171	177	227	229
Africa	central-east	Kenya	Rift Valley	wild	AF-25	AF-25-17	105	117	176	188	135	191	190	190	211	217	102	108	152	152	188	197	195	195	213	219	131	131	176	176	191	197	177	177	231	235
Africa	central-east	Kenya	Rift Valley	wild	AF-25	AF-25-18	121	121	174	188	133	133	196	196	212	217	102	108	152	245	188	209	191	191	213	219	131	131	178	182	191	191	175	177	229	235
Africa	central-east	Kenya	Rift Valley	wild	AF-25	AF-25-19	117	117	174	178	133	191	190	190	200	217	102	108	152	152	188	209	195	201	219	219	122	131	172	178	191	191	177	189	231	238
Africa	central-east	Kenya	Rift Valley	wild	AF-25	AF-25-20	117	121	174	188	135	135	196	196	217	217	102	108	152	152	209	209	191	201	213	219	131	131	172	182	191	191	175	177	231	235
Africa	west	Ghana	Greater Accra	wild	AF-26	AF-26-01	117	121	187	187	133	133	188	194	212	212	108	111	152	231	203	206	210	210	219	219	131	131	169	172	185	191	166	177	231	233
Africa	west	Ghana	Greater Accra	wild	AF-26	AF-26-02	92	120	184	187	133	133	188	194	212	217	108	108	152	231	203	206	197	210	219	222	122	131	170	170	195	195	166	171	229	231
Africa	west	Ghana	Greater Accra	wild	AF-26	AF-26-03	120	122	187	187	135	135	188	194	211	211	108	108	223	231	203	206	197	210	219	219	131	131	170	172	191	191	166	177	227	229
Africa	west	Ghana	Greater Accra	wild	AF-26	AF-26-04	114	114	172	188	133	133	194	194	212	217	108	108	245	245	203	206	210	210	219	222	122	139	170	170	193	193	166	166	227	231
Africa	west	Ghana	Greater Accra	wild	AF-26	AF-26-05	114	114	172	188	133	135	188	194	212	217	108	108	231	247	203	206	210	210	219	222	122	131	170	178	191	193	166	167	227	231
Africa	west	Ghana	Greater Accra	wild	AF-26	AF-26-06	89	114	172	188	133	135	194	194	217	217	108	108	229	245	203	203	210	210	222	222	131	139	170	176	191	195	171	175	227	227
Africa	west	Ghana	Greater Accra	wild	AF-26	AF-26-07	114	120	187	188	133	135	188	190	211	212	96	108	231	245	203	206	197	210	219	222	131	174	170	172	191	195	171	177	227	229
Africa	west	Ghana	Greater Accra	wild	AF-26	AF-26-08	92	120	172	188	133	133	194	194	211	211	108	117	231	231	203	206	197	197	219	219	122	131	172	172	193	195	177	177	229	229
Africa	west	Ghana	Greater Accra	wild	AF-26	AF-26-09	114	117	184	188	133	135	190	194	211	217	108	117	152	245	203	206	197	210	219	222	131	174	170	172	185	193	166	175	227	233
Africa	west	Ghana	Greater Accra	wild	AF-26	AF-26-10	92	120	188	188	133	133	190	190	212	212	108	108	152	231	203	206	209	210	219	222	122	131	169	170	185	193	171	171	229	231
Africa	west	Ghana	Greater Accra	wild	AF-26	AF-26-11	114	120	188	190	135	135	194	194	217	217	108	108	152	231	203	206	197	209	219	219	131	131	170	170	185	195	171	171	229	231
Africa	west	Ghana	Greater Accra	wild	AF-26	AF-26-12	92	120	172	188	133	133	194	194	217	217	108	108	152	231	206	206	197	210	219	222	122	131	170	170	193	195	171	171	227	231
Africa	west	Ghana	Greater Accra	wild	AF-27	AF-27-01	117	117	172	172	133	133	194	201	211	217	108	108	245	245	206	209	210	210	219	222	122	131	170	178	185	193	166	175	231	231
Africa	west	Ghana	Greater Accra	wild	AF-27	AF-27-02	96	117	188	188	133	135	194	194	198	217	108	108	245	245	206	206	209	210	219	222	122	131	170	178	191	193	171	177	231	231
Africa	west	Ghana	Greater Accra	wild	AF-27	AF-27-03	117	117	172	172	133	135	190	190	211	217	96	108	231	245	206	206	209	210	219	220	131	139	169	178	193	193	173	173	229	231
Africa	west	Ghana	Greater Accra	wild	AF-27	AF-27-04	117	117	184	192	135	135	188	188	198	211	108	108	229	231	206	206	209	210	222	222	122	139	169	170	195	195	166	169	229	229
Africa	west	Ghana	Greater Accra	wild	AF-27	AF-27-05	92	120	188	188	135	135	188	194	211	217	108	108	231	245	206	206	197	210	219	222	131	139	172	178	195	195	166	177	231	231
Africa	west	Ghana	Greater Accra	wild	AF-27	AF-27-06	89	92	172	172	133	135	194	194	198	217	108	108	152	152	206	206	209	210	219	222	131	174	169	178	185	195	166	177	229	231
Africa	west	Ghana	Greater Accra	wild	AF-27	AF-27-07	92	120	188	190	133	191	194	194	217	217	108	108	223	245	206	206	210	210	222	222	122	122	178	178	195	199	171	177	231	231
Africa	west	Ghana	Greater Accra	wild	AF-27	AF-27-08	117	120	172	184	133	135	188	190	198	217	96	108	152	245	206	209	197	210	220	222	122	174	169	170	185	195	166	173	229	231
Africa	west	Ghana	Greater Accra	wild	AF-27	AF-27-09	92	117	172	188	135	191	190	194	198	211	96	108	152	223	206	206	197	210	219	222	131	174	170	178	193	195	166	171	229	231
Africa	west	Ghana	Greater Accra	wild	AF-27	AF-27-10	117	120	184	188	133	191	188	194	211	217	96	108	152	231	206	209	197	209	219	222	131	139	170	172	185	199	166	173	229	231
Africa	west	Ghana	Greater Accra	wild	AF-28	AF-28-01	89	117	174	184	133	135	188	188	212	217	108	111	233	233	197	197	197	209	219	219	131	131	178	188	191	193	166	177	229	233
Africa	west	Ghana	Greater Accra	wild	AF-28	AF-28-02	89	92	184	196	135	191	188	198	211	212	108	108	245	245	209	209	209	210	219	222	131	131	170	188	191	193	166	175	231	233
Africa	west	Ghana	Greater Accra	wild	AF-28	AF-28-03	92	92	174	196	135	135	194	198	212	212	108	115	233	245	197	216	196	210	219	219	131	131	153	170	191	193	166	166	231	231
Africa	west	Ghana	Greater Accra	wild	AF-28	AF-28-04	89	114	174	184	135	191	188	201	211	211	108	111	229	231	203	206	193	203	219	222	131	131	170	174	191	191	166	175	231	231
Africa	west	Ghana	Greater Accra	wild	AF-28	AF-28-05	120	134	174	196	135	135	194	198	211	211	96	111	231	233	197	197	192	203	219	219	131	131	165	170	191	197	166	189	231	231
Africa	west	Ghana	Greater Accra	wild	AF-28	AF-28-06	114	120	188	190	135	135	194	194	191	211	108	111	245	247	206	206	191	191	219	222	131	131	170	172	191	193	166	171	229	231
Africa	west	Ghana	Greater Accra	wild	AF-28	AF-28-07	89	117	192	196	133	135	194	194	212	212	108	111	223	233	206	226	191	192	216	222	131	174	170	176	191	191	166	166	231	231
Africa	west	Ghana	Greater Accra	wild	AF-28	AF-28-08	114	120	174	188	135	135	194	194	212	212	96	96	229	229	197	203	191	193	219	219	131	174	170	174	191	195	166	166	229	231
Africa	west	Ghana	Greater Accra	wild	AF-28	AF-28-09	89	120	188	190	135	135	194	260	211	211	108	111	233	245	206	206	191	210	219	222	131	131	170	172	191	193	166	171	229	231
Africa	west	Ghana	Greater Accra	wild	AF-28	AF-28-10	89	120	174	188	133	191	194	198	212	212	102	108	231	233	197	206	191	210	219	219	131	131	170	174	191	193	166	166	229	231
Africa	west	Ghana	Greater Accra	wild	AF-28	AF-28-11	89	117	174	190	135	135	194	194	212	212	108	111	233	245	197	206	193	193	219	219	131	131	174	178	193	195	166	177	231	233
Africa	west	Ghana	Greater Accra	wild	AF-28	AF-28-12	92	120	174	188	133	133	194	198	212	212	108	115	229	245	197	216	191	193	216	219	131	131	170	170	191	193	166	177	229	231
Africa	west	Ghana	Greater Accra	wild	AF-28	AF-28-13	114	117	188	196	135	191	188	194	191	212	96	108	229	233	197	209	191	203	216	219	131	174	170	178	191	195	166	189	231	233
Africa	west	Ghana	Greater Accra	wild	AF-28	AF-28-14	117	120	184	196	133	135	194	201	211	212	102	111	223	245	203	206	192	193	216	219	131	174	165	170	191	197	166	171	229	231
Africa	west	Cote d'Ivoire	Lagunes	wild	AF-29	AF-29-01	89	117	174	184	133	135	188	194	211	212	111	117	229	245	197	206	197	197	219	219	131	139	174	178	191	193	166	177	231	231
Africa	west	Cote d'Ivoire	Lagunes	wild	AF-29	AF-29-02	99	117	168	174	133	135	194	194	212	212	108	111	233	233	203	203	193	203	216	219	131	131	170	170	193	197	166	177	231	233
Africa	west	Cote d'Ivoire	Lagunes	wild	AF-29	AF-29-03	89	117	174	184	134	134	188	194	212	212	108	117	229	245	197	197	190	196	219	219	131	174	170	178	191	191	166	177	231	231
Africa	west	Cote d'Ivoire	Lagunes	wild	AF-29	AF-29-04	89	117	174	188	135	135	194	196	198	212	108	117	233	245	197	206	197	209	219	222	131	131	174	178	191	193	166	177	231	233
Africa	west	Cote d'Ivoire	Lagunes	wild	AF-29	AF-29-05	76	89	174	174	134	135	194	194	198	212	108	111	229	231	197	197	193	210	219	219	131	174	170	178	191	197	171	177	231	231
Africa	west	Cote d'Ivoire	Lagunes	wild	AF-29	AF-29-06	89	89	174	188	134	134	188	194	211	212	108	108	229	245	197	197	197	197	216	222	131	174	174	178	191	193	166	177	231	231
Africa	west	Cote d'Ivoire	Lagunes	wild	AF-29	AF-29-07	89	134	174	174	135	135	194	196	198	212	117	117	233	245	197	203	197	210	216	219	131	131	174	178	191	193	166	177	231	231
Africa	west	Cote d'Ivoire	Lagunes	wild	AF-29	AF-29-08	89	134	174	174	135	191	196	198	212	212	108	117	152	233	206	206	203	210	219	222	131	131	170	170	185	191	166	171	231	231
Africa	west	Cote d'Ivoire	Lagunes	wild	AF-29	AF-29-09	76	137	174	174	133	140	194	194	200	211	102	111	233	245	197	197	210	210	216	219	131	131	174	174	185	199	166	177	231	235
Africa	west	Cote d'Ivoire	Lagunes	wild	AF-29	AF-29-10	96	117	174	190	135	135	194	194	198	212	111	111	229	231	197	197	193	197	219	219	131	174	176	178	191	199	171	177	231	231
Africa	west	Cote d'Ivoire	Lagunes	wild	AF-29	AF-29-11	85	134	174	190	135	135	194	194	198	212	111	111	229	229	197	197	197	203	219	219	131	174	170	178	191	197	171	177	231	231
Africa	west	Cote d'Ivoire	Lagunes	wild	AF-29	AF-29-12	89	134	171	190	133	135	190	194	200	212	111	111	229	229	206	206	193	197	219	219	131	174	176	178	191	199	171	177	231	233
Africa	west	Cote d'Ivoire	Lagunes	wild	AF-29	AF-29-13	89	96	174	174	135	135	194	198	211	212	115	117	229	245	197	226	191	197	219	219	131	131	174	188	191	193	166	177	231	231
Africa	west	Cote d'Ivoire	Lagunes	wild	AF-29	AF-29-14	99	105	174	190	133	133	194	194	212	212	111	117	231	245	216	226	191	203	219	219	131	174	170	176	191	197	166	166	231	231
Africa	west	Cote d'Ivoire	Lagunes	wild	AF-29	AF-29-15	96	105	174	174	135	135	194	196	212	212	111	111	152	245	197	226	203	203	219	219	131	131	170	170	191	193	177	177	231	231
Africa	west	Cote d'Ivoire	Lagunes	wild	AF-29	AF-29-16	89	99	190	190	135	135	194	194	212	217	111	111	233	233	197	203	191	203	216	219	131	131	170	174	191	191	171	177	231	231
Africa	west	Cote d'Ivoire	Lagunes	wild	AF-29	AF-29-17	89	137	174	188	135	135	194	194	198	212	108	111	229	231	197	206	193	197	219	219	131	174	178	178	191	199	171	177	231	233
Africa	west	Cote d'Ivoire	Lagunes	wild	AF-29	AF-29-18	89	117	174	184	133	134	188	194	212	217	111	111	229	231	197	206	193	197	219	219	131	174	170	178	191	197	166	171	231	231
Africa	west	Cote d'Ivoire	Lagunes	wild	AF-29	AF-29-19	96	134	174	190	133	133	194	194	212	212	96	111	233	245	197	206	191	191	219	219	131	131	170	174	185	191	166	177	231	233
Africa	west	Cote d'Ivoire	Lagunes	wild	AF-29	AF-29-20	89	105	174	190	133	135	194	194	212	212	108	115	229	233	203	206	191	203	216	219	131	131	170	170	193	197	166	166	229	233
Asia	south-east insular	Malaysia	Selangor	captive	AS-01	AS-01-01	114	117	187	187	133	133	190	194	200	200	111	111	229	252	188	188	191	197	219	219	131	131	172	172	191	197	173	177	233	235
Asia	south-east insular	Malaysia	Selangor	captive	AS-01	AS-01-02	105	114	188	188	133	133	190	194	200	200	108	108	243	252	203	203	191	191	219	219	131	131	169	172	191	191	173	177	235	235
Asia	south-east insular	Malaysia	Selangor	captive	AS-01	AS-01-03	89	117	184	187	133	133	190	194	200	212	108	117	226	243	188	203	191	191	219	219	119	131	169	174	191	197	173	177	237	238
Asia	south-east insular	Malaysia	Selangor	captive	AS-01	AS-01-04	89	89	188	190	133	133	194	194	200	200	108	108	243	243	188	200	192	197	213	219	131	131	169	169	197	197	173	177	237	237
Asia	south-east insular	Malaysia	Selangor	captive	AS-01	AS-01-05	73	117	187	187	133	133	190	194	200	200	115	117	229	252	188	212	197	197	219	219	131	131	169	172	191	191	173	177	238	238
Asia	south-east insular	Malaysia	Selangor	captive	AS-01	AS-01-06	83	89	187	188	133	133	190	194	200	200	108	117	229	243	188	203	191	197	219	219	131	131	169	169	191	191	173	177	237	238
Asia	south-east insular	Malaysia	Selangor	captive	AS-01	AS-01-07	114	141	187	188	133	133	142	194	200	200	108	117	252	252	203	212	191	192	219	219	131	131	169	172	191	197	173	173	237	238
Asia	south-east insular	Malaysia	Selangor	captive	AS-01	AS-01-08	117	117	187	187	133	133	190	194	200	200	117	117	226	226	203	212	191	197	219	219	131	131	169	169	185	195	173	177	237	237
Asia	south-east insular	Malaysia	Selangor	captive	AS-01	AS-01-09	89	117	187	187	133	133	190	190	200	200	108	117	226	229	188	212	197	197	219	219	131	131	169	169	191	195	177	177	237	238
Asia	south-east insular	Malaysia	Selangor	captive	AS-01	AS-01-10	89	117	187	187	133	133	190	190	212	212	108	108	243	243	203	212	192	192	219	219	131	131	169	174	191	191	173	177	237	237
Asia	south-east insular	Malaysia	Selangor	captive	AS-01	AS-01-11	83	117	187	187	133	133	190	194	200	200	108	108	229	229	200	212	191	192	213	213	131	131	169	172	191	191	173	173	237	237
Asia	south-east insular	Malaysia	Selangor	captive	AS-01	AS-01-12	96	117	187	187	133	133	190	190	200	212	108	115	243	252	203	203	191	192	219	219	131	131	169	172	191	197	173	173	235	237
Asia	south-east insular	Malaysia	Selangor	captive	AS-01	AS-01-13	117	117	187	187	133	133	190	190	200	212	111	117	231	231	200	203	191	197	219	219	131	131	169	172	191	195	173	177	237	237
Asia	south-east insular	Malaysia	Selangor	captive	AS-01	AS-01-14	114	114	184	187	133	133	190	190	200	200	115	115	226	252	203	203	191	191	219	219	131	131	169	172	191	191	173	173	237	237
Asia	south-east insular	Malaysia	Selangor	captive	AS-01	AS-01-15	89	114	187	187	133	133	190	194	200	212	108	115	231	252	212	212	191	192	219	219	131	131	169	172	191	191	173	173	237	237
Asia	south-east insular	Malaysia	Selangor	captive	AS-01	AS-01-16	89	117	190	190	133	133	194	194	200	200	108	111	229	229	203	212	192	197	219	219	131	131	169	174	191	191	173	173	238	238
Asia	south-east insular	Malaysia	Selangor	captive	AS-01	AS-01-17	89	117	187	188	133	133	190	190	200	212	108	115	231	252	188	203	191	191	219	219	131	131	169	169	191	191	173	177	237	237
Asia	south-east insular	Malaysia	Selangor	captive	AS-01	AS-01-18	89	117	190	190	133	133	194	201	200	212	108	108	226	231	212	212	197	197	219	219	131	131	169	172	191	191	173	177	233	237
Asia	south-east insular	Malaysia	Selangor	captive	AS-01	AS-01-19	114	114	172	187	133	133	190	190	200	200	108	117	226	229	188	212	191	197	213	219	131	131	169	169	191	191	173	177	237	238
Asia	south-east insular	Malaysia	Selangor	captive	AS-01	AS-01-20	89	117	187	188	133	133	190	194	200	200	111	117	226	252	203	212	192	197	219	219	119	131	169	172	185	191	173	177	235	237
Asia	south-east insular	Malaysia	Selangor	captive	AS-01	AS-01-21	117	117	172	187	133	133	190	194	212	212	111	111	231	252	188	212	197	197	219	219	131	131	169	169	185	197	173	177	237	237
Asia	south-east insular	Malaysia	Selangor	captive	AS-01	AS-01-22	89	89	187	187	133	133	190	194	200	200	108	111	229	243	212	212	197	197	219	219	131	131	172	174	191	191	173	177	237	237
Asia	south-east insular	Malaysia	Selangor	captive	AS-01	AS-01-23	89	114	187	187	133	133	190	194	200	200	108	108	229	252	212	212	191	192	213	219	131	131	169	172	191	197	177	177	233	235
Asia	south-east insular	Malaysia	Selangor	captive	AS-01	AS-01-24	89	114	190	190	133	133	194	194	212	212	111	115	226	243	203	212	192	197	213	219	131	131	169	172	191	197	173	173	237	238
Asia	south-east insular	Malaysia	Selangor	captive	AS-01	AS-01-25	89	89	187	187	133	133	190	190	200	212	108	108	231	231	212	212	191	197	219	219	131	131	169	172	191	191	177	177	237	237
Asia	south-east insular	Malaysia	Selangor	captive	AS-01	AS-01-26	89	99	187	190	133	133	190	190	212	212	111	111	229	229	188	188	197	197	219	219	119	131	169	169	197	197	173	177	233	235
Asia	south-east insular	Malaysia	Selangor	captive	AS-01	AS-01-27	99	117	187	187	133	133	190	190	200	212	108	108	229	229	212	212	197	197	219	219	119	131	169	174	191	197	173	177	233	238
Asia	south-east insular	Malaysia	Selangor	captive	AS-01	AS-01-28	117	117	187	188	133	133	190	194	200	200	108	117	229	243	212	212	192	192	219	219	131	131	169	169	191	191	173	173	233	237
Asia	south-east insular	Malaysia	Selangor	captive	AS-01	AS-01-29	117	117	187	190	133	135	194	201	200	200	115	117	243	243	188	203	191	192	219	219	131	131	169	169	191	191	177	177	238	238
Asia	south-east insular	Malaysia	Selangor	captive	AS-01	AS-01-30	89	117	187	188	133	133	190	194	200	200	108	115	229	231	203	203	192	192	213	219	131	131	169	169	191	191	173	173	237	238
Asia	south-east insular	Malaysia	Selangor	captive	AS-01	AS-01-31	114	114	187	187	133	133	190	190	200	200	108	117	243	243	203	212	192	192	219	219	131	131	169	174	191	191	173	177	237	237
Asia	south-east insular	Malaysia	Selangor	captive	AS-01	AS-01-32	89	117	187	187	133	133	190	201	200	200	115	117	226	229	203	212	192	197	219	219	131	131	169	169	191	191	173	173	235	237
Asia	south-east insular	Malaysia	Selangor	captive	AS-01	AS-01-33	114	114	184	187	133	133	190	190	200	200	108	115	226	252	203	203	191	197	219	219	131	131	169	169	191	197	173	177	237	237
Asia	south-east insular	Malaysia	Selangor	captive	AS-01	AS-01-34	89	141	187	187	133	133	142	190	200	200	111	117	229	229	188	212	191	197	213	219	131	131	169	172	191	191	177	177	237	237
Asia	south-east insular	Malaysia	Selangor	captive	AS-01	AS-01-35	89	117	190	190	133	133	194	194	200	200	108	117	226	226	188	212	191	191	219	219	131	131	169	169	191	191	173	173	233	233
Asia	south-east insular	Malaysia	Selangor	captive	AS-01	AS-01-36	89	117	187	187	133	133	190	194	200	200	117	117	229	254	188	212	191	197	219	219	131	131	169	179	197	197	177	177	233	237
Asia	south-east insular	Malaysia	Selangor	captive	AS-01	AS-01-37	89	117	187	190	133	133	190	190	200	212	108	117	229	231	188	212	191	192	219	219	131	131	169	172	191	191	177	177	235	238
Asia	south-east insular	Malaysia	Selangor	captive	AS-01	AS-01-38	89	117	187	188	133	133	190	194	200	200	115	117	229	229	188	212	191	192	219	219	131	131	169	172	191	191	173	177	238	238
Asia	south-east insular	Malaysia	Selangor	captive	AS-01	AS-01-39	89	117	187	187	133	133	190	194	200	200	108	108	231	252	200	203	192	192	213	219	131	131	169	172	191	191	173	173	233	235
Asia	south-east insular	Malaysia	Selangor	captive	AS-01	AS-01-40	117	117	187	187	133	133	190	194	200	200	108	117	226	252	188	203	192	192	219	219	119	131	169	172	191	197	173	177	233	237
Asia	south-east insular	Malaysia	Selangor	captive	AS-01	AS-01-41	105	105	190	190	133	133	194	201	200	212	108	108	229	229	200	203	191	197	219	219	131	131	172	174	191	191	173	173	237	237
Asia	south-east insular	Malaysia	Selangor	captive	AS-01	AS-01-42	117	117	172	187	133	133	190	190	212	212	111	117	229	243	212	212	191	191	219	219	131	131	169	169	191	195	173	177	233	237
Asia	south-east insular	Malaysia	Selangor	captive	AS-01	AS-01-43	89	117	188	188	133	133	190	201	200	212	108	115	252	252	200	212	191	192	219	219	131	131	169	172	191	191	173	177	237	237
Asia	south-east insular	Malaysia	Selangor	captive	AS-01	AS-01-44	89	114	187	187	133	133	190	190	200	200	108	108	231	231	212	212	191	192	219	219	131	131	169	169	191	197	177	177	237	238
Asia	south-east insular	Malaysia	Selangor	captive	AS-01	AS-01-45	89	117	187	187	133	133	190	201	200	200	108	115	243	243	188	188	197	197	219	219	131	131	169	169	191	191	173	177	233	237
Asia	south-east insular	Malaysia	Selangor	captive	AS-01	AS-01-46	99	114	187	187	133	133	190	194	200	200	111	111	231	252	212	212	191	192	219	219	119	131	172	172	197	197	173	177	237	237
Asia	south-east insular	Malaysia	Selangor	captive	AS-01	AS-01-47	89	117	188	188	133	133	190	201	200	200	115	117	243	252	188	188	191	192	219	219	131	131	169	169	191	191	173	173	238	238
Asia	south-east insular	Malaysia	Selangor	captive	AS-01	AS-01-48	85	89	187	187	133	133	190	201	200	212	108	117	229	229	188	212	197	197	219	219	131	131	169	172	185	191	177	177	237	237
Asia	south-east insular	Malaysia	Selangor	captive	AS-01	AS-01-49	73	114	190	190	133	133	194	194	200	212	115	115	231	243	188	188	191	197	213	219	131	131	169	174	191	191	173	173	233	237
Asia	south-east insular	Malaysia	Selangor	captive	AS-01	AS-01-50	114	141	187	187	133	133	190	190	200	200	108	115	243	243	203	212	191	191	219	219	131	131	169	169	191	197	173	173	235	237
Asia	east	China	Hubei	captive	AS-02	AS-02-01	114	114	188	188	134	135	194	194	212	212	108	111	243	243	206	206	203	210	222	222	131	131	153	172	193	199	175	175	229	231
Asia	east	China	Hubei	captive	AS-02	AS-02-02	114	114	188	188	134	135	194	194	212	212	108	108	243	245	209	209	197	197	204	222	131	131	172	172	193	193	132	132	229	231
Asia	east	China	Hubei	captive	AS-02	AS-02-03	117	117	188	188	135	217	194	194	212	212	108	108	243	245	206	209	197	203	204	222	131	131	153	153	199	199	132	175	229	231
Asia	east	China	Hubei	captive	AS-02	AS-02-04	114	114	178	188	135	135	194	194	212	212	108	108	152	243	206	209	197	197	222	222	131	131	172	172	193	199	132	132	231	231
Asia	east	China	Hubei	captive	AS-02	AS-02-05	114	117	188	188	134	134	194	203	212	212	108	111	152	245	206	209	197	197	222	222	131	131	153	153	193	193	175	183	229	231
Asia	east	China	Hubei	captive	AS-02	AS-02-06	114	114	178	188	134	135	194	194	212	212	108	111	243	243	206	206	197	203	222	222	80	131	153	172	193	199	132	175	229	231
Asia	east	China	Hubei	captive	AS-02	AS-02-07	114	114	188	190	134	135	194	194	212	212	108	111	243	245	206	206	197	197	222	222	80	131	172	172	193	199	132	175	231	231
Asia	east	China	Hubei	captive	AS-02	AS-02-08	114	114	188	188	134	134	194	194	212	212	108	111	243	245	206	209	197	197	222	222	131	131	153	172	193	199	175	177	231	231
Asia	east	China	Hubei	captive	AS-02	AS-02-09	114	117	188	188	134	134	194	203	212	212	108	108	243	243	209	209	197	197	222	222	131	131	153	153	199	199	175	175	231	231
Asia	east	China	Hubei	captive	AS-02	AS-02-10	114	114	178	188	134	135	194	194	212	212	108	111	243	243	206	209	197	197	222	222	131	131	153	172	199	199	175	177	231	231
Asia	east	China	Hubei	captive	AS-02	AS-02-11	92	114	188	188	134	134	194	194	212	212	111	111	243	243	209	209	197	203	204	222	131	131	153	172	193	193	175	183	231	231
Asia	east	China	Hubei	captive	AS-02	AS-02-12	92	117	188	190	134	135	194	194	212	212	108	108	152	243	209	209	197	210	222	222	131	131	172	172	193	193	175	177	229	231
Asia	east	China	Hubei	captive	AS-02	AS-02-13	92	114	178	188	135	217	201	201	212	212	108	108	243	245	206	209	203	203	222	222	131	131	153	172	199	199	175	175	229	231
Asia	east	China	Hubei	captive	AS-02	AS-02-14	114	114	188	188	134	134	194	194	212	212	108	111	243	245	206	209	203	203	222	222	131	131	153	172	193	193	132	175	231	231
Asia	east	China	Hubei	captive	AS-02	AS-02-15	114	117	188	188	135	135	203	203	212	212	108	108	243	243	206	206	197	197	222	222	131	131	153	153	193	199	175	175	231	231
Asia	east	China	Hubei	captive	AS-02	AS-02-16	114	114	188	188	134	135	194	198	212	212	108	108	243	243	209	209	197	197	222	222	131	131	153	153	193	199	175	177	231	231
Asia	east	China	Hubei	captive	AS-02	AS-02-17	114	114	178	188	134	217	194	201	212	212	108	108	243	243	206	206	197	203	222	222	131	131	172	172	193	199	132	175	231	231
Asia	east	China	Hubei	captive	AS-02	AS-02-18	114	117	188	188	135	220	194	194	212	212	108	108	243	245	209	209	197	197	204	204	131	131	153	153	193	193	175	175	229	231
Asia	east	China	Hubei	captive	AS-02	AS-02-19	92	114	188	188	134	135	194	194	212	212	108	108	243	243	206	209	197	197	222	222	80	131	153	172	193	193	132	175	231	231
Asia	east	China	Hubei	captive	AS-02	AS-02-20	114	114	178	188	134	134	194	194	212	212	108	108	243	245	206	206	197	210	204	222	131	131	153	172	193	199	175	175	229	231
Asia	east	China	Hubei	captive	AS-02	AS-02-21	114	114	188	188	134	134	194	201	198	212	108	111	152	243	206	209	203	203	222	222	131	131	172	172	193	199	175	175	231	231
Asia	east	China	Guangdong	captive	AS-03	AS-03-01	107	107	176	187	134	135	190	201	212	212	108	108	152	245	209	212	197	197	204	204	131	131	172	172	199	199	173	175	231	237
Asia	east	China	Guangdong	captive	AS-03	AS-03-02	114	114	188	188	133	135	201	201	212	212	108	111	245	245	206	209	197	197	222	222	131	131	172	172	193	193	175	183	231	231
Asia	east	China	Guangdong	captive	AS-03	AS-03-03	117	117	176	188	134	135	190	194	212	212	108	111	152	245	209	212	197	197	204	222	131	131	169	172	185	199	173	173	231	237
Asia	east	China	Guangdong	captive	AS-03	AS-03-04	117	117	178	178	134	135	190	194	212	212	108	111	152	245	206	209	197	197	219	222	131	131	172	172	191	199	173	180	229	229
Asia	east	China	Guangdong	captive	AS-03	AS-03-05	117	117	176	176	133	133	190	194	212	212	108	111	152	229	200	209	197	197	219	219	131	131	172	174	193	195	173	173	237	237
Asia	east	China	Guangdong	captive	AS-03	AS-03-06	117	117	188	188	134	134	190	194	212	212	108	111	226	245	206	209	197	197	219	222	131	131	172	172	193	195	173	187	231	231
Asia	east	China	Guangdong	captive	AS-03	AS-03-07	114	117	176	188	133	134	194	200	200	200	111	120	245	245	209	212	197	197	219	222	131	131	169	174	193	193	171	173	229	237
Asia	east	China	Guangdong	captive	AS-03	AS-03-08	99	117	187	188	135	135	201	201	212	212	108	111	152	152	206	206	197	197	204	219	131	131	153	170	199	199	175	175	231	231
Asia	east	China	Guangdong	captive	AS-03	AS-03-09	114	114	178	188	133	135	201	201	212	212	108	108	152	245	209	212	197	197	204	204	131	131	172	174	195	195	173	175	229	233
Asia	east	China	Guangdong	captive	AS-03	AS-03-10	117	117	188	188	133	134	201	201	212	212	108	111	245	245	206	209	197	197	222	222	131	131	153	153	191	193	173	175	231	231
Asia	east	China	Guangdong	captive	AS-03	AS-03-11	114	114	190	190	133	133	194	194	200	200	108	111	245	245	209	212	197	197	204	222	131	131	169	172	195	195	175	175	235	237
Asia	east	China	Guangdong	captive	AS-03	AS-03-12	114	117	176	188	133	134	190	201	212	212	108	108	226	245	200	206	197	197	219	222	131	131	153	172	185	191	173	175	231	231
Asia	east	China	Guangdong	captive	AS-03	AS-03-13	114	114	178	178	133	133	201	201	212	212	108	108	229	229	200	209	197	197	219	219	131	131	153	172	193	193	173	175	229	231
Asia	east	China	Guangdong	captive	AS-03	AS-03-14	117	117	188	190	133	134	194	194	200	212	108	108	245	245	209	209	197	197	219	222	131	131	169	169	195	195	173	175	231	231
Asia	east	China	Guangdong	captive	AS-03	AS-03-15	107	114	190	190	135	135	194	194	212	212	111	120	243	243	209	212	197	197	204	219	131	131	153	174	193	193	175	175	231	237
Asia	east	China	Guangdong	captive	AS-03	AS-03-16	114	117	178	188	134	135	194	201	212	212	108	108	152	243	200	209	197	197	222	222	131	131	153	172	193	193	175	175	229	231
Asia	east	China	Guangdong	captive	AS-03	AS-03-17	114	117	176	188	135	135	198	201	200	212	108	108	152	152	188	212	195	197	219	222	131	131	153	169	195	195	173	173	231	237
Asia	east	China	Guangdong	captive	AS-03	AS-03-18	117	117	178	190	133	133	194	194	212	212	108	108	152	245	188	209	197	197	222	222	131	131	153	174	191	195	173	175	231	237
Asia	east	China	Guangdong	captive	AS-03	AS-03-19	114	114	178	188	133	135	198	198	212	212	108	108	152	229	188	209	197	197	219	222	131	131	169	172	193	193	173	173	231	231
Asia	east	China	Guangdong	captive	AS-03	AS-03-20	114	117	188	188	134	135	194	201	212	212	108	108	152	245	200	206	195	197	219	222	131	131	153	172	193	193	175	175	231	237
Asia	east	China	Guangdong	captive	AS-03	AS-03-21	114	114	188	188	133	134	198	201	212	212	108	108	152	226	203	206	197	197	219	219	131	131	153	153	193	193	175	175	231	235
Asia	east	China	Shaanxi	captive	AS-04	AS-04-01	117	117	176	176	133	133	194	194	200	212	108	111	152	226	206	212	197	197	219	219	131	131	172	174	193	199	173	175	231	237
Asia	east	China	Shaanxi	captive	AS-04	AS-04-02	114	114	174	176	133	134	194	194	212	212	102	108	243	245	203	212	192	197	222	222	131	131	153	172	195	195	173	173	237	237
Asia	east	China	Shaanxi	captive	AS-04	AS-04-03	114	114	174	174	133	133	194	194	212	212	108	111	243	245	188	212	192	210	204	222	131	131	153	153	193	199	187	187	227	237
Asia	east	China	Shaanxi	captive	AS-04	AS-04-04	114	117	188	190	133	135	194	194	200	212	108	115	245	245	188	209	191	197	219	222	131	131	153	172	193	195	173	175	231	237
Asia	east	China	Shaanxi	captive	AS-04	AS-04-05	112	117	187	187	133	134	190	190	212	212	108	108	152	226	188	203	197	197	219	222	80	131	153	169	195	195	177	177	229	237
Asia	east	China	Shaanxi	captive	AS-04	AS-04-06	114	117	187	188	133	134	194	194	212	212	108	108	252	252	188	209	191	192	219	219	131	131	172	172	199	199	175	177	231	237
Asia	east	China	Shaanxi	captive	AS-04	AS-04-07	114	117	188	190	133	134	194	194	212	212	108	108	245	252	206	209	195	210	219	222	131	131	169	172	191	195	175	187	229	231
Asia	east	China	Shaanxi	captive	AS-04	AS-04-08	112	117	174	174	127	134	194	194	202	212	108	108	229	243	188	188	195	197	219	222	131	131	172	172	193	193	175	175	227	237
Asia	east	China	Shaanxi	captive	AS-04	AS-04-09	114	114	176	188	133	134	194	198	212	212	108	115	226	243	212	212	191	191	219	219	131	131	172	172	199	199	173	173	231	235
Asia	east	China	Shaanxi	captive	AS-04	AS-04-10	114	114	178	188	133	133	190	190	212	212	108	111	152	245	188	200	191	197	219	222	80	131	153	153	191	191	175	177	237	237
Asia	east	China	Shaanxi	captive	AS-04	AS-04-11	117	117	176	176	133	135	194	194	212	212	108	108	152	152	209	212	195	195	219	219	131	131	153	169	191	191	177	187	229	237
Asia	east	China	Shaanxi	captive	AS-04	AS-04-12	117	117	174	174	133	134	190	194	200	212	108	108	229	243	188	203	191	197	219	222	131	131	169	178	191	191	177	177	237	237
Asia	east	China	Shaanxi	captive	AS-04	AS-04-13	114	114	188	188	133	135	201	201	212	212	108	108	229	245	209	209	197	210	219	222	131	131	153	172	199	199	175	175	231	231
Asia	east	China	Shaanxi	captive	AS-04	AS-04-14	114	117	187	188	134	134	190	194	212	212	108	108	152	243	203	206	197	197	204	222	131	131	169	172	195	195	177	177	229	237
Asia	east	China	Shaanxi	captive	AS-04	AS-04-15	114	114	178	188	134	135	194	194	200	200	108	115	226	245	212	212	197	197	219	222	131	131	153	169	199	199	175	177	227	237
Asia	east	China	Shaanxi	captive	AS-04	AS-04-16	114	114	187	188	134	135	190	190	212	212	102	108	252	252	188	206	191	191	219	219	80	131	153	172	193	193	173	173	231	237
Asia	east	China	Shaanxi	captive	AS-04	AS-04-17	114	114	174	188	135	135	194	194	212	212	108	108	152	245	188	212	192	197	204	222	131	131	153	172	195	195	173	177	227	237
Asia	east	China	Shaanxi	captive	AS-04	AS-04-18	114	114	178	188	133	135	194	198	202	212	108	108	152	243	203	209	191	192	219	222	131	131	172	172	185	199	173	173	229	231
Asia	east	China	Shaanxi	captive	AS-04	AS-04-19	114	117	178	188	134	134	190	194	212	212	108	108	243	245	200	206	191	192	219	222	131	131	169	172	185	193	177	187	227	231
Asia	east	China	Shaanxi	captive	AS-04	AS-04-20	114	114	174	188	134	135	196	198	200	212	108	120	243	245	203	209	191	197	219	222	131	131	172	174	193	193	173	173	231	237
Asia	east	China	Henan	captive	AS-05	AS-05-01	89	114	188	188	133	134	194	194	212	212	108	111	152	226	209	212	192	192	219	219	80	131	172	172	195	199	177	177	229	235
Asia	east	China	Henan	captive	AS-05	AS-05-02	107	107	176	187	133	133	190	201	200	212	108	108	152	152	203	212	197	203	219	219	131	131	169	172	193	193	175	177	229	235
Asia	east	China	Henan	captive	AS-05	AS-05-03	107	114	188	188	133	135	201	201	212	212	108	108	152	243	203	206	197	197	219	222	131	131	153	153	193	199	175	175	227	229
Asia	east	China	Henan	captive	AS-05	AS-05-04	107	114	187	188	133	134	190	190	200	212	108	108	152	229	188	203	192	197	219	222	115	131	172	172	185	199	177	177	229	237
Asia	east	China	Henan	captive	AS-05	AS-05-05	89	114	174	188	135	135	190	194	200	212	108	108	152	243	188	209	210	210	219	219	131	131	169	169	193	199	177	177	231	237
Asia	east	China	Henan	captive	AS-05	AS-05-06	114	117	174	188	134	134	198	198	212	212	108	108	245	252	203	212	192	197	219	222	131	131	172	172	193	193	171	173	229	237
Asia	east	China	Henan	captive	AS-05	AS-05-07	89	117	174	176	134	135	198	198	200	212	108	108	229	243	203	212	197	203	219	222	131	131	169	169	185	185	173	173	231	237
Asia	east	China	Henan	captive	AS-05	AS-05-08	107	117	188	188	134	134	201	201	212	212	108	108	245	245	188	212	197	197	204	222	80	131	153	172	185	185	175	175	231	237
Asia	east	China	Henan	captive	AS-05	AS-05-09	107	117	178	188	133	135	190	201	212	212	108	115	152	152	200	206	192	192	219	222	131	131	153	169	191	193	171	175	227	237
Asia	east	China	Henan	captive	AS-05	AS-05-10	114	117	174	178	133	133	194	198	200	212	108	108	226	226	212	212	191	192	219	219	131	131	174	174	199	199	177	187	227	237
Asia	east	China	Henan	captive	AS-05	AS-05-11	89	134	176	190	135	135	194	194	200	212	108	111	152	226	188	212	197	197	219	219	80	131	169	172	191	191	187	187	229	237
Asia	east	China	Henan	captive	AS-05	AS-05-12	114	117	178	188	133	133	194	196	212	212	108	108	152	245	188	209	192	197	219	222	131	131	172	172	197	199	173	173	229	237
Asia	east	China	Henan	captive	AS-05	AS-05-13	107	114	178	187	133	133	190	198	200	212	108	108	152	226	200	212	192	197	219	219	131	131	169	172	191	191	173	173	227	229
Asia	east	China	Henan	captive	AS-05	AS-05-14	117	117	174	188	133	133	190	194	212	212	108	115	226	226	188	212	197	197	219	219	76	131	169	174	191	191	173	175	231	237
Asia	east	China	Henan	captive	AS-05	AS-05-15	89	114	188	188	133	135	190	194	212	217	108	108	152	245	188	206	192	197	219	222	131	131	172	172	185	193	173	173	231	231
Asia	east	China	Henan	captive	AS-05	AS-05-16	89	114	174	174	133	135	194	198	200	212	111	115	229	245	188	203	197	197	219	222	131	131	169	169	193	193	177	177	237	237
Asia	east	China	Henan	captive	AS-05	AS-05-17	117	117	188	188	133	133	190	194	212	212	108	108	252	252	188	188	195	197	219	219	131	131	169	172	193	193	177	177	235	237
Asia	east	China	Henan	captive	AS-05	AS-05-18	89	117	174	188	134	134	190	198	212	212	108	108	229	243	212	212	191	195	219	222	113	154	169	172	193	195	173	173	227	227
Asia	east	China	Henan	captive	AS-05	AS-05-19	114	114	188	188	133	134	194	194	212	212	108	108	226	245	206	206	197	197	219	219	131	131	172	172	193	193	173	177	231	233
Asia	east	China	Henan	captive	AS-05	AS-05-20	114	117	178	188	134	134	198	201	212	212	108	108	245	245	200	206	197	197	222	222	131	131	172	174	185	191	173	177	227	231
Asia	south-east insular	Indonesia	Java	captive	AS-06	AS-06-01	117	117	188	188	133	133	190	204	198	211	108	111	229	243	206	206	191	197	219	219	131	131	172	172	195	199	173	177	231	231
Asia	south-east insular	Indonesia	Java	captive	AS-06	AS-06-02	117	117	188	190	133	133	194	204	198	217	108	111	233	243	206	209	195	197	219	219	80	139	172	172	193	195	173	173	231	235
Asia	south-east insular	Indonesia	Java	captive	AS-06	AS-06-03	120	120	188	188	133	133	190	190	198	212	108	108	245	245	209	212	191	195	219	222	131	131	153	169	199	199	177	177	229	237
Asia	south-east insular	Indonesia	Java	captive	AS-06	AS-06-04	117	117	188	188	133	133	194	194	198	217	108	108	229	233	206	209	191	195	219	219	131	131	172	172	195	195	187	187	231	231
Asia	south-east insular	Indonesia	Java	captive	AS-06	AS-06-05	117	120	188	188	133	133	190	194	212	212	108	108	152	245	203	206	197	203	219	222	80	131	169	172	195	195	132	177	231	233
Asia	south-east insular	Indonesia	Java	captive	AS-06	AS-06-06	117	117	188	188	133	133	194	204	211	211	108	108	152	229	206	209	197	203	219	219	131	131	172	174	195	195	173	173	229	237
Asia	south-east insular	Indonesia	Java	captive	AS-06	AS-06-07	92	120	188	188	133	217	190	194	198	212	108	117	223	243	209	212	191	210	219	219	131	131	153	169	191	191	177	180	229	229
Asia	south-east insular	Indonesia	Java	captive	AS-06	AS-06-08	117	120	188	188	133	133	190	190	211	211	108	111	243	245	203	206	197	197	219	222	131	139	172	174	195	195	173	177	231	233
Asia	south-east insular	Indonesia	Java	captive	AS-06	AS-06-09	120	120	187	188	133	135	190	201	211	211	108	108	229	245	203	209	195	197	219	222	131	131	172	172	191	191	175	175	229	233
Asia	south-east insular	Indonesia	Java	captive	AS-06	AS-06-10	117	117	188	188	133	135	190	204	198	211	108	111	233	233	206	209	191	197	219	219	139	139	172	172	195	195	173	173	229	231
Asia	south-east insular	Indonesia	Java	captive	AS-06	AS-06-11	92	117	188	188	133	133	190	190	198	198	108	108	245	245	203	209	192	197	222	222	139	139	172	172	191	191	177	177	229	233
Asia	south-east insular	Indonesia	Java	captive	AS-06	AS-06-12	117	120	188	188	133	133	194	204	198	198	108	111	245	245	209	212	195	195	219	222	131	131	169	172	191	191	171	171	229	233
Asia	south-east insular	Indonesia	Java	captive	AS-06	AS-06-13	120	141	188	188	133	135	194	204	212	212	108	111	233	245	206	209	191	191	219	222	131	139	153	172	195	195	171	171	229	231
Asia	south-east insular	Indonesia	Java	captive	AS-06	AS-06-14	117	117	188	188	133	133	190	194	212	212	108	108	219	229	206	206	192	195	219	219	131	131	153	172	195	195	171	171	231	233
Asia	south-east insular	Indonesia	Java	captive	AS-06	AS-06-15	99	120	188	188	133	135	190	190	212	212	108	111	229	229	206	209	191	195	219	219	131	139	172	172	191	195	177	177	229	235
Asia	south-east insular	Indonesia	Java	captive	AS-06	AS-06-16	117	117	187	188	133	135	190	190	198	212	111	115	152	233	203	203	195	195	219	219	80	139	172	172	191	195	171	177	235	237
Asia	south-east insular	Indonesia	Java	captive	AS-06	AS-06-17	117	117	188	188	133	133	190	190	198	211	108	111	223	245	203	206	192	192	219	219	131	131	153	172	191	195	177	177	231	233
Asia	south-east insular	Indonesia	Java	captive	AS-06	AS-06-18	92	120	188	188	135	135	194	194	212	212	108	108	219	223	203	209	192	197	219	219	131	131	153	172	195	195	171	171	229	233
Asia	south-east insular	Indonesia	Java	captive	AS-06	AS-06-19	117	117	188	188	133	135	190	190	211	211	108	117	245	245	188	206	191	210	219	222	131	131	174	174	191	195	171	177	231	233
Asia	south-east insular	Indonesia	Java	captive	AS-06	AS-06-20	117	120	187	188	133	133	190	190	198	198	108	108	223	229	203	209	191	191	219	219	80	131	172	172	193	195	173	177	229	233
Asia	south-east insular	Indonesia	North Sumatera	wild	AS-07	AS-07-01	117	117	174	187	133	133	190	192	200	212	108	111	219	252	197	203	191	197	219	219	131	131	169	172	191	191	173	173	235	235
Asia	south-east insular	Indonesia	North Sumatera	wild	AS-07	AS-07-02	117	117	172	172	133	133	190	201	200	200	108	111	219	219	200	203	200	200	219	219	131	131	172	174	185	195	173	173	237	238
Asia	south-east insular	Indonesia	North Sumatera	wild	AS-07	AS-07-03	117	117	176	187	133	133	194	201	200	200	117	117	219	252	188	188	197	197	219	219	131	131	169	172	191	197	173	173	235	237
Asia	south-east insular	Indonesia	North Sumatera	wild	AS-07	AS-07-04	117	117	172	188	133	133	190	201	212	212	108	108	219	229	200	203	191	200	219	219	131	131	172	172	195	195	173	173	237	238
Asia	south-east insular	Indonesia	North Sumatera	wild	AS-07	AS-07-05	105	117	174	190	133	133	190	190	200	212	108	111	219	252	203	203	191	203	219	219	131	131	169	169	191	191	173	173	233	238
Asia	south-east insular	Indonesia	North Sumatera	wild	AS-07	AS-07-06	105	117	176	190	133	133	194	201	200	200	108	117	219	252	203	203	191	191	219	219	131	139	169	169	191	191	173	173	233	237
Asia	south-east insular	Indonesia	North Sumatera	wild	AS-07	AS-07-07	89	109	168	188	133	133	190	194	200	200	115	117	219	229	203	212	191	191	219	219	76	131	169	174	191	195	173	173	237	238
Asia	south-east insular	Indonesia	North Sumatera	wild	AS-07	AS-07-08	114	117	172	187	133	133	190	194	200	200	108	115	219	219	188	203	197	197	219	219	131	131	169	169	191	191	173	173	233	237
Asia	south-east insular	Indonesia	North Sumatera	wild	AS-07	AS-07-09	105	117	174	176	133	133	190	201	200	212	108	115	219	243	188	188	191	197	219	219	131	131	169	174	191	197	173	173	233	235
Asia	south-east insular	Indonesia	North Sumatera	wild	AS-07	AS-07-10	109	117	172	176	133	133	190	190	200	211	111	117	219	219	203	203	191	203	219	219	131	131	169	169	191	191	173	173	235	237
Asia	south-east insular	Indonesia	North Sumatera	wild	AS-07	AS-07-11	117	117	176	188	133	133	194	194	200	212	108	117	219	243	188	212	191	200	219	219	131	139	169	172	197	197	173	173	235	238
Asia	south-east insular	Indonesia	North Sumatera	wild	AS-07	AS-07-12	109	109	172	190	133	133	190	194	212	212	108	111	243	252	188	203	191	197	219	219	131	131	169	172	191	197	173	173	237	238
Asia	east	Japan	Ibaraki	captive	AS-08	AS-08-01	99	99	174	188	133	135	190	194	200	200	108	117	245	245	212	212	197	197	219	222	131	131	172	172	191	191	177	212	237	237
Asia	east	Japan	Ibaraki	captive	AS-08	AS-08-02	99	99	174	174	133	135	194	201	200	200	117	117	226	226	200	209	191	197	219	219	131	131	172	172	191	195	177	177	237	237
Asia	east	Japan	Ibaraki	captive	AS-08	AS-08-03	99	117	174	174	133	133	190	201	200	200	108	117	229	245	200	212	197	197	219	222	131	131	172	172	191	191	177	177	237	237
Asia	east	Japan	Ibaraki	captive	AS-08	AS-08-04	114	114	174	188	133	133	194	201	200	200	108	111	219	252	200	209	191	191	219	219	131	131	172	174	195	195	177	177	237	237
Asia	east	Japan	Ibaraki	captive	AS-08	AS-08-05	117	117	172	188	133	133	194	194	200	212	108	117	226	229	212	212	191	197	219	219	131	139	172	172	191	191	177	177	237	237
Asia	east	Japan	Ibaraki	captive	AS-08	AS-08-06	105	117	174	174	133	133	194	201	200	200	108	117	226	229	200	212	191	191	219	219	131	139	172	172	191	191	177	177	237	237
Asia	east	Japan	Ibaraki	captive	AS-08	AS-08-07	99	114	174	174	133	133	190	201	200	211	111	117	226	226	200	209	197	197	219	219	131	131	172	172	191	195	177	177	237	237
Asia	east	Japan	Ibaraki	captive	AS-08	AS-08-08	117	122	174	174	133	133	194	201	200	200	117	117	245	252	200	200	191	197	222	222	131	131	172	174	191	191	177	212	237	237
Asia	east	Japan	Ibaraki	captive	AS-08	AS-08-09	117	117	174	174	133	133	190	201	200	200	111	117	226	252	203	203	191	197	219	219	131	131	172	172	191	191	177	177	237	237
Asia	east	Japan	Ibaraki	captive	AS-08	AS-08-10	99	99	174	174	133	133	194	201	200	200	111	117	226	252	200	212	197	197	219	219	131	131	170	172	191	191	177	177	237	237
Asia	east	Japan	Ibaraki	captive	AS-08	AS-08-11	99	114	174	174	133	133	194	201	200	200	111	115	245	252	209	212	197	197	219	222	131	131	172	172	191	191	177	177	237	237
Asia	east	Japan	Ibaraki	captive	AS-08	AS-08-12	99	114	174	188	133	133	201	201	200	200	117	117	226	245	200	209	191	191	219	222	131	131	172	172	191	195	177	177	237	237
Asia	east	Japan	Ibaraki	captive	AS-08	AS-08-13	99	99	174	174	133	133	198	201	200	200	108	111	219	219	200	200	197	197	219	219	131	131	169	172	191	195	177	212	237	237
Asia	east	Japan	Ibaraki	captive	AS-08	AS-08-14	114	114	174	174	133	133	201	201	200	200	108	117	229	229	200	212	197	197	219	222	131	139	172	174	191	191	177	177	237	237
Asia	east	Japan	Ibaraki	captive	AS-08	AS-08-15	99	117	174	190	133	133	194	194	200	200	108	117	226	252	212	212	197	197	219	222	131	131	172	172	191	191	177	177	237	237
Asia	east	Japan	Ibaraki	captive	AS-08	AS-08-16	99	99	174	174	133	135	201	201	200	200	117	117	226	245	200	212	191	197	219	219	131	131	172	172	191	195	177	177	237	237
Asia	east	Japan	Ibaraki	captive	AS-08	AS-08-17	99	117	174	174	133	133	194	194	200	200	108	111	219	229	200	212	191	191	219	219	131	139	172	172	191	191	177	177	237	237
Asia	east	Japan	Ibaraki	captive	AS-08	AS-08-18	99	99	174	188	133	133	201	201	200	200	117	117	226	245	200	212	191	197	219	222	131	139	170	172	191	191	177	177	237	237
Asia	east	Japan	Ibaraki	captive	AS-08	AS-08-19	99	99	174	188	133	135	194	194	200	200	117	117	229	245	212	212	197	197	219	219	131	139	172	172	191	195	177	177	237	237
Asia	east	Japan	Ibaraki	captive	AS-08	AS-08-20	117	117	174	174	135	135	201	201	200	200	111	111	226	252	200	203	191	191	219	219	139	139	170	170	191	191	177	177	237	237
Asia	east	Japan	Ibaraki	captive	AS-08	AS-08-21	99	117	174	174	133	133	194	194	200	200	108	117	226	252	203	212	191	191	219	219	131	131	172	172	191	191	177	177	237	237
Asia	south-east continental	South Korea	Gyeonggi	captive	AS-09	AS-09-01	99	117	190	190	133	220	194	194	200	200	115	117	252	252	188	203	195	197	219	219	131	139	172	172	191	191	171	173	227	237
Asia	south-east continental	South Korea	Gyeonggi	captive	AS-09	AS-09-02	107	107	176	190	133	135	194	201	212	217	115	117	226	252	212	212	197	197	219	219	131	131	172	172	191	191	171	171	231	237
Asia	south-east continental	South Korea	Gyeonggi	captive	AS-09	AS-09-03	89	89	178	190	133	135	194	204	212	212	111	120	231	231	188	203	197	197	219	219	131	131	172	172	185	191	187	187	237	237
Asia	south-east continental	South Korea	Gyeonggi	captive	AS-09	AS-09-04	117	117	176	187	133	135	190	194	217	217	108	117	152	252	212	212	191	195	219	219	131	131	172	172	199	199	187	187	237	237
Asia	south-east continental	South Korea	Gyeonggi	captive	AS-09	AS-09-05	107	107	178	187	133	220	190	194	212	212	108	108	226	231	203	203	192	197	219	219	131	131	172	172	195	199	171	171	227	237
Asia	south-east continental	South Korea	Gyeonggi	captive	AS-09	AS-09-06	107	117	176	178	133	133	204	204	211	217	108	115	226	226	188	212	197	197	219	219	131	139	172	178	195	195	187	187	237	237
Asia	south-east continental	South Korea	Gyeonggi	captive	AS-09	AS-09-07	89	117	187	187	133	135	190	194	200	218	108	115	226	226	188	212	192	195	219	219	131	131	172	172	199	199	171	173	227	237
Asia	south-east continental	South Korea	Gyeonggi	captive	AS-09	AS-09-08	117	117	178	190	133	135	194	194	200	217	108	108	226	226	200	203	191	195	219	219	131	131	172	174	199	199	173	173	237	237
Asia	south-east continental	South Korea	Gyeonggi	captive	AS-09	AS-09-09	89	107	178	178	133	135	194	201	212	212	115	117	226	226	200	212	191	197	219	219	131	139	172	172	199	199	171	171	237	237
Asia	south-east continental	South Korea	Gyeonggi	captive	AS-09	AS-09-10	117	117	178	178	133	133	194	204	212	212	108	120	226	229	188	203	197	197	219	219	131	131	172	172	185	191	160	187	237	237
Asia	south-east continental	South Korea	Gyeonggi	captive	AS-09	AS-09-11	89	89	187	187	133	133	190	192	200	212	108	108	226	226	200	203	195	197	219	219	74	131	172	178	195	195	173	173	227	237
Asia	south-east continental	South Korea	Gyeonggi	captive	AS-09	AS-09-12	117	117	178	187	133	133	190	190	200	217	108	108	226	245	188	200	197	197	219	219	131	131	172	172	197	199	171	171	237	237
Asia	south-east continental	South Korea	Gyeonggi	captive	AS-09	AS-09-13	117	117	187	187	133	133	190	194	212	212	108	111	231	252	203	212	191	197	219	219	131	131	172	172	191	199	171	171	237	237
Asia	south-east continental	South Korea	Gyeonggi	captive	AS-09	AS-09-14	89	117	176	187	133	133	190	194	200	217	108	120	229	231	200	203	191	197	219	222	131	131	172	174	199	199	173	177	231	237
Asia	south-east continental	South Korea	Gyeonggi	captive	AS-09	AS-09-15	117	117	187	187	133	133	190	194	200	212	108	108	226	252	203	212	191	195	219	219	131	131	172	174	199	199	173	173	231	237
Asia	south-east continental	South Korea	Gyeonggi	captive	AS-09	AS-09-16	89	117	178	187	133	135	190	204	202	212	108	120	152	252	188	200	195	197	219	219	131	131	172	174	191	199	171	187	237	237
Asia	south-east continental	South Korea	Gyeonggi	captive	AS-09	AS-09-17	107	107	178	190	133	133	194	194	217	217	108	115	226	245	188	203	197	197	219	219	131	131	172	172	199	199	171	171	231	237
Asia	south-east continental	South Korea	Gyeonggi	captive	AS-09	AS-09-18	107	117	178	187	133	133	190	194	200	200	108	120	229	229	200	209	191	197	219	222	131	131	172	172	191	195	171	171	231	237
Asia	south-east continental	South Korea	Gyeonggi	captive	AS-09	AS-09-19	117	117	176	176	133	133	194	204	212	212	111	115	252	252	203	212	192	197	219	219	139	139	172	172	191	195	171	187	237	237
Asia	south-east continental	South Korea	Gyeonggi	captive	AS-09	AS-09-20	117	117	178	178	133	133	194	204	200	200	108	108	229	252	200	212	195	197	219	219	131	131	172	172	191	191	177	187	237	237
Asia	south-east continental	Vietnam	Mekong River Delta	captive	AS-10	AS-10-01	89	114	187	190	133	133	190	201	200	212	108	108	231	231	188	203	191	191	219	219	131	131	169	172	197	197	173	173	233	233
Asia	south-east continental	Vietnam	Mekong River Delta	captive	AS-10	AS-10-02	89	117	187	188	133	133	194	201	200	200	111	117	252	252	212	212	191	192	219	219	131	131	172	172	191	191	173	173	233	235
Asia	south-east continental	Vietnam	Mekong River Delta	captive	AS-10	AS-10-03	89	114	187	188	133	133	194	201	200	212	115	115	219	252	188	203	191	197	219	219	131	131	172	172	195	195	173	177	235	237
Asia	south-east continental	Vietnam	Mekong River Delta	captive	AS-10	AS-10-04	89	117	187	188	133	133	190	190	200	212	108	111	226	231	200	212	192	192	219	219	131	131	169	172	191	191	173	177	238	238
Asia	south-east continental	Vietnam	Mekong River Delta	captive	AS-10	AS-10-05	89	117	187	190	133	133	190	190	200	200	108	117	243	243	203	212	191	197	219	219	131	131	169	169	197	197	148	177	237	237
Asia	south-east continental	Vietnam	Mekong River Delta	captive	AS-10	AS-10-06	89	122	187	187	133	133	190	194	200	212	108	108	226	226	203	203	191	192	222	222	131	131	169	169	191	191	173	173	233	238
Asia	south-east continental	Vietnam	Mekong River Delta	captive	AS-10	AS-10-07	114	117	187	188	133	133	190	194	200	212	108	117	219	223	203	212	192	197	219	219	131	131	172	174	191	195	173	173	237	238
Asia	south-east continental	Vietnam	Mekong River Delta	captive	AS-10	AS-10-08	89	114	187	190	133	133	190	194	200	200	108	115	219	231	203	203	191	191	219	219	78	131	169	174	191	191	173	177	237	237
Asia	south-east continental	Vietnam	Mekong River Delta	captive	AS-10	AS-10-09	114	114	187	187	133	133	190	201	200	200	108	108	231	243	188	188	192	197	213	213	119	131	169	172	191	191	148	173	233	237
Asia	south-east continental	Vietnam	Mekong River Delta	captive	AS-10	AS-10-10	96	117	187	187	133	133	190	194	200	200	117	117	229	252	212	212	192	197	219	219	131	131	169	172	191	191	173	177	237	238
Asia	south-east continental	Vietnam	Mekong River Delta	captive	AS-10	AS-10-11	89	114	187	187	133	133	190	190	212	212	108	108	226	226	203	212	197	197	219	219	131	131	172	172	197	197	142	142	237	237
Asia	south-east continental	Vietnam	Mekong River Delta	captive	AS-10	AS-10-12	89	117	187	187	133	133	190	194	200	200	108	108	229	243	212	212	191	197	219	219	131	131	169	169	191	197	173	173	237	237
Asia	south-east continental	Vietnam	Mekong River Delta	captive	AS-10	AS-10-13	89	117	187	187	133	133	190	194	200	200	108	117	229	231	212	212	197	197	219	219	119	131	169	172	191	197	173	173	233	237
Asia	south-east continental	Vietnam	Mekong River Delta	captive	AS-10	AS-10-14	89	117	188	190	133	133	194	194	200	200	108	108	229	243	188	203	192	197	219	219	131	143	169	174	191	197	173	173	237	237
Asia	south-east continental	Vietnam	Mekong River Delta	captive	AS-10	AS-10-15	89	96	187	187	133	133	190	201	200	200	108	108	243	243	203	212	192	192	219	219	131	143	169	172	191	197	173	177	237	237
Asia	south-east continental	Vietnam	Mekong River Delta	captive	AS-10	AS-10-16	89	89	187	188	133	133	190	201	200	200	115	117	243	252	200	203	191	191	219	219	131	143	169	169	191	197	177	177	237	237
Asia	south-east continental	Vietnam	Mekong River Delta	captive	AS-10	AS-10-17	117	117	190	190	133	133	194	194	200	200	108	111	229	243	188	203	191	192	219	219	131	143	169	169	191	191	173	177	237	238
Asia	south-east continental	Vietnam	Mekong River Delta	captive	AS-10	AS-10-18	89	114	188	188	133	134	194	194	212	212	108	117	243	245	212	212	197	197	222	222	131	131	172	174	191	195	142	173	237	238
Asia	south-east continental	Vietnam	Mekong River Delta	captive	AS-10	AS-10-19	89	89	188	188	133	133	190	194	200	200	115	117	219	226	203	212	191	197	219	219	131	131	172	172	195	195	173	177	233	237
Asia	south-east continental	Vietnam	Mekong River Delta	captive	AS-10	AS-10-20	117	122	187	190	133	133	194	201	200	212	115	117	226	243	203	212	191	192	213	219	131	131	169	172	195	197	173	177	237	238
Asia	south-east insular	Malaysia	Sarawak	wild	AS-11	AS-11-01	89	114	187	187	133	133	190	190	200	212	108	111	243	243	188	200	197	197	219	222	139	139	169	169	191	191	173	177	227	237
Asia	south-east insular	Malaysia	Sarawak	wild	AS-11	AS-11-02	89	117	178	187	133	133	194	194	198	211	108	117	245	245	203	212	197	197	219	222	131	139	169	169	191	191	177	187	233	237
Asia	south-east insular	Malaysia	Sarawak	wild	AS-11	AS-11-03	89	89	178	178	133	133	190	201	211	211	108	115	243	252	200	200	197	197	219	219	131	131	169	169	191	197	187	187	233	237
Asia	south-east insular	Malaysia	Sarawak	wild	AS-11	AS-11-04	99	114	174	178	133	133	190	194	198	200	111	115	243	245	203	206	192	197	219	222	131	139	169	172	191	191	177	187	237	237
Asia	south-east insular	Malaysia	Sarawak	wild	AS-11	AS-11-05	89	117	172	187	133	133	190	190	212	212	108	111	229	245	206	212	195	197	222	222	131	131	172	174	191	197	177	177	233	237
Asia	south-east insular	Malaysia	Sarawak	wild	AS-11	AS-11-06	89	99	172	174	133	133	201	201	211	212	108	117	152	243	200	206	191	197	219	222	131	131	169	169	191	191	177	177	233	237
Asia	south-east insular	Malaysia	Sarawak	wild	AS-11	AS-11-07	99	117	174	187	133	133	190	201	200	212	115	117	243	252	200	203	191	197	219	219	131	131	169	174	191	197	177	187	237	237
Asia	south-east insular	Malaysia	Sarawak	wild	AS-11	AS-11-08	99	117	174	187	133	133	194	201	200	212	111	117	243	252	200	203	191	192	219	219	131	131	169	172	191	197	177	187	233	237
Asia	south-east insular	Malaysia	Central	captive	AS-12	AS-12-01	117	117	174	176	133	133	194	198	200	211	108	120	243	243	212	212	191	191	222	222	131	139	172	178	185	185	173	175	229	235
Asia	south-east insular	Malaysia	Central	captive	AS-12	AS-12-02	107	117	176	176	134	134	201	201	211	211	108	108	152	229	206	212	192	197	219	222	131	131	153	172	185	191	175	175	231	237
Asia	south-east insular	Malaysia	Central	captive	AS-12	AS-12-03	117	117	174	188	134	135	190	198	200	200	108	108	245	245	203	212	195	197	219	222	131	139	169	174	191	191	173	173	227	237
Asia	south-east insular	Malaysia	Central	captive	AS-12	AS-12-04	114	117	188	188	133	133	198	201	211	211	108	111	152	243	206	212	191	191	219	222	131	131	172	172	193	199	175	175	231	237
Asia	south-east insular	Malaysia	Central	captive	AS-12	AS-12-05	117	117	178	187	133	134	190	201	211	212	108	108	229	245	203	206	197	201	219	219	131	131	169	172	191	199	171	175	229	233
Asia	south-east insular	Malaysia	Central	captive	AS-12	AS-12-06	117	117	187	188	133	134	190	194	200	211	108	108	245	245	203	209	191	197	219	222	131	139	174	174	193	195	173	175	227	227
Asia	south-east insular	Malaysia	Central	captive	AS-12	AS-12-07	114	114	178	188	133	134	198	198	212	212	108	108	229	245	203	206	197	221	219	222	115	131	169	169	195	195	173	173	229	229
Asia	south-east insular	Malaysia	Central	captive	AS-12	AS-12-08	117	117	188	188	133	134	194	201	200	212	108	111	152	245	203	212	191	191	219	219	131	131	153	169	191	191	173	175	231	233
Asia	south-east insular	Malaysia	Central	captive	AS-12	AS-12-09	114	114	176	189	133	133	194	198	200	212	108	108	152	152	188	203	197	197	204	219	80	131	153	174	195	195	173	173	231	237
Asia	south-east insular	Malaysia	Central	captive	AS-12	AS-12-10	99	117	188	188	133	134	194	194	212	212	108	108	152	229	188	212	197	197	222	222	131	131	172	172	195	195	173	175	229	229
Asia	south-east insular	Malaysia	Central	captive	AS-12	AS-12-11	117	117	172	178	133	134	194	198	200	212	108	117	243	245	206	212	199	199	204	219	139	139	172	172	191	195	173	175	227	229
Asia	south-east insular	Malaysia	Johor	wild	AS-13	AS-13-01	114	117	187	188	133	135	190	194	198	217	108	108	152	152	206	206	197	210	204	219	113	131	169	172	195	195	173	173	227	229
Asia	south-east insular	Malaysia	Johor	wild	AS-13	AS-13-02	114	120	172	188	133	133	190	190	198	198	108	108	245	245	206	206	195	197	219	222	131	131	172	172	195	199	171	173	229	229
Asia	south-east insular	Malaysia	Johor	wild	AS-13	AS-13-03	117	117	188	188	133	133	192	194	198	198	108	111	245	245	209	212	191	192	222	222	131	131	153	172	191	191	171	171	229	237
Asia	south-east insular	Malaysia	Johor	wild	AS-13	AS-13-04	117	117	187	188	133	135	194	194	198	198	108	108	229	252	194	206	210	210	222	222	131	139	153	153	185	195	171	173	231	237
Asia	south-east insular	Malaysia	Johor	wild	AS-13	AS-13-05	114	117	172	174	133	135	194	194	198	217	108	108	241	245	212	212	195	197	204	222	76	139	153	169	193	195	173	173	229	229
Asia	south-east insular	Malaysia	Johor	wild	AS-13	AS-13-06	120	120	188	188	135	135	194	194	198	200	108	108	229	229	209	209	191	197	219	222	131	131	153	172	195	195	171	187	229	231
Asia	south-east insular	Malaysia	Johor	wild	AS-13	AS-13-07	114	114	178	188	134	220	194	194	198	198	108	108	152	226	188	206	197	197	219	219	131	139	169	172	191	194	171	175	229	237
Asia	south-east insular	Malaysia	Johor	wild	AS-13	AS-13-08	114	114	188	188	133	133	190	194	200	200	108	108	245	245	203	212	197	209	204	219	139	139	172	174	185	197	185	187	227	227
Asia	south-east insular	Malaysia	Johor	wild	AS-13	AS-13-09	114	117	172	178	134	220	194	194	211	217	108	108	152	229	209	209	191	195	219	219	139	139	169	172	191	191	171	173	227	227
Asia	south-east insular	Malaysia	Johor	wild	AS-13	AS-13-10	117	117	176	178	133	133	194	194	212	217	108	111	241	241	206	212	197	197	219	222	131	131	153	169	193	195	171	171	229	237
Asia	south-east insular	Malaysia	Johor	wild	AS-13	AS-13-11	114	120	174	188	135	135	194	198	211	212	108	108	241	245	209	212	195	197	204	222	131	131	172	172	195	195	171	175	231	231
Asia	south-east insular	Malaysia	Johor	wild	AS-13	AS-13-12	117	120	187	188	133	134	194	194	198	212	108	108	229	237	209	209	195	195	219	219	131	131	172	172	191	195	171	171	227	231
Asia	south-east insular	Malaysia	Johor	wild	AS-13	AS-13-13	117	117	178	187	133	133	194	194	198	198	108	108	229	229	203	203	195	210	219	222	131	131	153	172	191	191	171	171	233	233
Asia	south-east insular	Malaysia	Johor	wild	AS-13	AS-13-14	117	117	176	188	135	135	190	190	200	211	108	111	229	229	209	212	210	210	204	219	131	131	153	172	195	195	173	173	229	237
Asia	south-east insular	Malaysia	Johor	wild	AS-13	AS-13-15	114	117	178	188	134	220	194	194	200	217	108	108	152	229	206	206	191	195	219	219	131	131	169	180	191	195	173	173	227	229
Asia	south-east insular	Malaysia	Johor	wild	AS-13	AS-13-16	120	120	187	187	133	133	190	194	198	198	108	108	237	252	209	209	197	210	222	222	139	139	153	172	195	195	171	173	231	231
Asia	south-east insular	Malaysia	Johor	wild	AS-13	AS-13-17	92	114	172	188	133	133	194	194	211	211	111	120	245	245	206	206	192	192	222	222	113	131	172	174	185	195	171	171	231	231
Asia	south-east insular	Malaysia	Johor	wild	AS-13	AS-13-18	114	117	178	188	133	220	194	194	198	217	108	108	152	152	206	206	195	197	219	219	139	139	169	172	194	195	173	173	227	229
Asia	south-east insular	Malaysia	Johor	wild	AS-13	AS-13-19	114	114	172	188	133	220	190	194	198	211	108	111	237	243	212	212	197	210	204	222	131	131	172	172	195	195	171	171	237	237
Asia	south-east insular	Malaysia	Johor	wild	AS-13	AS-13-20	92	114	188	188	133	133	190	194	200	211	108	111	245	245	206	206	191	195	204	219	131	131	153	169	185	191	171	171	231	231
Asia	south-east insular	Singapore		captive	AS-14	AS-14-01	114	120	176	187	133	134	190	190	198	212	108	108	237	245	209	212	192	197	204	222	76	117	172	172	191	191	173	177	231	237
Asia	south-east insular	Singapore		captive	AS-14	AS-14-02	117	120	188	190	134	217	194	194	198	198	108	108	229	229	206	209	191	191	219	219	131	131	153	172	195	195	171	171	227	231
Asia	south-east insular	Singapore		captive	AS-14	AS-14-03	114	120	188	188	133	135	190	194	198	200	108	108	229	245	188	209	195	195	204	219	131	131	172	174	195	199	171	173	229	237
Asia	south-east insular	Singapore		captive	AS-14	AS-14-04	114	117	176	188	134	135	190	201	212	212	108	111	229	229	203	212	192	197	219	219	131	131	172	172	194	199	173	173	235	237
Asia	south-east insular	Singapore		captive	AS-14	AS-14-05	92	120	188	188	133	134	190	190	200	211	108	108	237	243	206	206	197	210	222	222	113	131	169	172	195	195	173	177	227	231
Asia	south-east insular	Singapore		captive	AS-14	AS-14-06	117	120	174	188	133	133	194	201	200	212	108	117	245	245	209	209	195	197	222	222	131	131	169	172	191	193	171	171	227	227
Asia	south-east insular	Singapore		captive	AS-14	AS-14-07	114	114	188	188	134	135	194	194	198	198	108	108	229	252	188	212	192	192	219	219	131	139	169	172	193	193	171	171	235	237
Asia	south-east insular	Singapore		captive	AS-14	AS-14-08	92	117	174	188	133	133	194	194	212	217	108	111	152	229	203	209	195	197	219	219	131	131	153	178	195	195	171	171	231	237
Asia	south-east insular	Singapore		captive	AS-14	AS-14-09	117	117	178	188	133	134	194	194	198	198	108	108	229	229	200	200	191	195	219	219	113	131	153	172	194	199	171	171	227	235
Asia	south-east insular	Singapore		captive	AS-14	AS-14-10	117	117	178	178	133	134	194	194	198	198	102	108	229	243	200	206	195	197	219	222	113	131	153	172	195	199	171	171	227	227
Asia	south-east insular	Singapore		captive	AS-14	AS-14-11	117	117	188	188	135	135	190	190	198	200	108	108	243	243	206	206	192	197	219	219	131	131	172	172	193	195	171	171	227	231
Asia	south-east insular	Singapore		captive	AS-14	AS-14-12	107	117	172	188	133	133	190	194	212	218	108	108	243	245	206	206	192	197	222	222	80	131	169	172	195	195	171	175	237	237
Asia	south-east insular	Singapore		captive	AS-14	AS-14-13	117	117	176	188	133	135	190	194	198	198	108	111	229	245	206	212	195	209	219	219	131	131	172	172	193	195	171	173	227	237
Asia	south-east insular	Singapore		captive	AS-14	AS-14-14	114	117	178	188	133	135	194	194	198	198	108	111	152	237	188	206	195	197	222	222	76	131	153	153	195	195	171	171	229	237
Asia	south-east insular	Singapore		captive	AS-14	AS-14-15	114	114	188	188	133	134	190	201	211	212	108	111	229	229	206	209	197	210	219	222	115	131	172	172	195	195	173	173	229	229
Asia	south-east insular	Singapore		captive	AS-14	AS-14-16	114	114	176	188	133	135	190	194	198	198	108	108	152	229	188	212	197	197	219	219	131	131	172	172	193	193	171	171	235	237
Asia	south-east insular	Singapore		captive	AS-14	AS-14-17	114	114	174	188	133	134	194	198	200	212	108	108	252	252	206	212	197	209	219	219	131	131	153	169	195	195	173	173	231	231
Asia	south-east insular	Singapore		captive	AS-14	AS-14-18	117	117	178	190	133	134	194	194	198	198	102	108	229	229	200	206	191	195	219	219	113	131	153	172	195	199	171	171	227	227
Asia	south-east insular	Singapore		captive	AS-14	AS-14-19	114	114	178	188	134	220	190	190	198	200	108	111	152	245	206	209	195	209	219	225	131	131	172	172	193	195	171	173	229	229
Asia	south-east insular	Singapore		captive	AS-14	AS-14-20	114	117	172	178	133	134	190	194	198	217	108	108	229	245	206	206	197	209	219	222	131	131	172	178	194	195	171	173	229	229
Asia	south-east insular	Singapore		captive	AS-15	AS-15-01	114	117	188	188	133	134	194	194	200	200	108	111	229	252	212	212	192	197	204	219	76	139	169	174	193	195	175	175	235	235
Asia	south-east insular	Singapore		captive	AS-15	AS-15-02	114	114	178	188	134	220	190	204	200	212	108	108	229	243	209	212	195	197	219	222	76	76	169	169	191	191	171	177	229	237
Asia	south-east insular	Singapore		captive	AS-15	AS-15-03	114	120	178	188	134	134	194	204	212	217	108	108	229	245	188	209	191	197	219	219	76	76	153	169	191	199	171	173	229	237
Asia	south-east insular	Singapore		captive	AS-15	AS-15-04	114	120	188	188	133	133	194	201	211	212	108	108	229	237	209	209	195	195	219	222	131	131	172	172	195	195	171	173	231	231
Asia	south-east insular	Singapore		captive	AS-15	AS-15-05	114	117	188	188	133	133	190	194	200	200	108	111	243	252	206	212	191	192	204	222	139	139	169	172	191	191	187	187	227	237
Asia	south-east insular	Singapore		captive	AS-15	AS-15-06	107	117	188	190	133	133	194	194	211	212	108	111	243	252	206	206	195	195	204	222	139	139	169	169	191	193	175	187	227	237
Asia	south-east insular	Singapore		captive	AS-15	AS-15-07	114	120	188	188	133	133	190	194	211	211	108	108	229	237	209	209	195	210	219	222	131	131	172	172	195	195	171	173	227	231
Asia	south-east insular	Singapore		captive	AS-15	AS-15-08	114	117	176	188	133	135	190	190	212	212	108	108	229	237	212	212	195	197	219	222	131	131	169	169	195	195	171	171	227	237
Asia	south-east insular	Singapore		captive	AS-15	AS-15-09	114	117	188	188	133	133	194	194	211	211	108	108	237	243	206	212	191	195	222	222	131	139	169	169	191	191	175	187	227	237
Asia	south-east insular	Singapore		captive	AS-15	AS-15-10	120	120	187	188	133	135	190	194	191	212	108	108	243	245	206	206	195	197	204	219	76	131	169	169	195	195	177	187	229	231
Asia	south-east insular	Singapore		captive	AS-15	AS-15-11	114	114	188	188	133	133	190	190	200	212	108	108	237	243	212	212	191	195	222	222	76	131	169	172	193	195	171	171	235	237
Asia	south-east insular	Singapore		captive	AS-15	AS-15-12	117	117	176	178	133	134	190	194	198	217	108	108	229	245	209	212	191	197	219	219	76	131	169	172	191	191	173	173	229	237
Asia	south-east insular	Singapore		captive	AS-15	AS-15-13	114	114	188	188	134	134	190	190	211	212	108	108	237	243	209	212	197	197	222	222	76	131	169	172	191	193	171	173	229	237
Asia	south-east insular	Singapore		captive	AS-15	AS-15-14	114	120	187	187	133	135	190	194	191	212	108	108	229	243	206	209	197	197	219	222	76	131	169	169	195	195	177	187	229	237
Asia	south-east insular	Singapore		captive	AS-15	AS-15-15	114	114	188	188	133	133	194	201	211	212	108	108	229	237	209	209	197	210	219	222	131	131	172	172	191	195	171	173	231	231
Asia	south-east insular	Singapore		captive	AS-15	AS-15-16	114	117	188	188	133	133	190	194	198	212	108	108	152	229	203	203	195	197	219	219	80	131	169	172	191	191	171	171	235	235
Asia	south-east insular	Singapore		captive	AS-15	AS-15-17	114	120	188	188	133	133	190	190	212	212	108	108	152	245	209	212	195	210	219	222	76	131	169	174	191	193	171	171	229	237
Asia	south-east insular	Singapore		captive	AS-15	AS-15-18	114	114	188	188	133	133	190	190	212	212	108	108	245	245	209	212	192	197	219	222	76	131	169	169	191	193	171	171	229	237
Asia	south-east insular	Singapore		captive	AS-15	AS-15-19	107	117	188	188	133	133	194	194	217	217	108	108	152	237	206	206	195	197	219	222	131	131	178	178	193	194	177	177	227	237
Asia	south-east insular	Singapore		captive	AS-15	AS-15-20	114	120	188	188	133	133	194	194	211	212	108	108	229	229	206	209	210	210	219	222	76	131	172	172	193	195	171	173	231	231
Asia	south-east insular	Singapore		captive	AS-16	AS-16-01	117	117	178	188	133	135	190	190	212	217	108	108	243	252	206	206	192	197	219	222	131	131	169	169	195	195	175	177	227	229
Asia	south-east insular	Singapore		captive	AS-16	AS-16-02	114	114	178	188	133	134	194	198	212	217	108	108	243	252	206	206	197	197	204	222	131	131	153	169	185	191	173	173	229	231
Asia	south-east insular	Singapore		captive	AS-16	AS-16-03	114	114	178	188	134	134	194	194	198	198	108	108	229	245	206	209	197	197	219	222	115	131	172	174	193	194	171	187	229	229
Asia	south-east insular	Singapore		captive	AS-16	AS-16-04	117	120	188	188	135	135	190	190	212	217	108	108	245	252	206	209	191	197	219	219	131	131	169	169	191	195	173	175	227	229
Asia	south-east insular	Singapore		captive	AS-16	AS-16-05	114	114	178	188	134	135	190	204	198	212	108	108	229	229	188	209	195	197	219	219	131	131	153	172	195	199	171	173	229	237
Asia	south-east insular	Singapore		captive	AS-16	AS-16-06	117	117	174	176	133	134	190	201	212	212	108	108	243	243	212	212	195	197	219	222	80	131	169	172	193	195	173	177	227	237
Asia	south-east insular	Singapore		captive	AS-16	AS-16-07	114	117	178	178	133	134	194	194	212	217	102	108	229	243	188	206	195	197	219	222	131	131	153	169	195	199	173	173	229	237
Asia	south-east insular	Singapore		captive	AS-16	AS-16-08	117	117	174	174	133	133	190	201	212	212	108	111	243	245	212	212	191	197	219	222	131	131	169	172	189	191	173	177	227	237
Asia	south-east insular	Singapore		captive	AS-16	AS-16-09	117	117	174	188	133	134	190	194	212	212	108	108	152	243	203	206	195	197	219	222	131	131	153	174	199	199	171	173	227	237
Asia	south-east insular	Singapore		captive	AS-16	AS-16-10	114	117	178	188	133	134	190	190	212	217	108	108	243	252	188	206	191	197	219	222	131	131	153	169	191	195	173	173	229	237
Asia	south-east insular	Singapore		captive	AS-16	AS-16-11	114	117	188	188	133	133	194	194	198	198	108	111	152	237	209	209	192	192	222	222	131	131	172	172	199	199	171	171	231	231
Asia	south-east insular	Singapore		captive	AS-16	AS-16-12	114	114	188	188	135	135	190	204	200	212	108	108	245	245	188	212	195	197	204	222	131	131	153	172	193	193	171	171	237	237
Asia	south-east insular	Singapore		captive	AS-16	AS-16-13	114	120	174	188	133	133	194	194	198	212	108	108	245	245	206	206	191	197	219	222	131	131	169	169	191	191	171	173	227	227
Asia	south-east insular	Singapore		captive	AS-16	AS-16-14	114	114	178	188	134	134	190	190	212	212	102	108	229	243	188	206	197	197	219	222	131	131	172	174	194	199	177	177	229	237
Asia	south-east insular	Singapore		captive	AS-16	AS-16-15	114	117	188	188	133	220	190	198	200	212	102	111	229	229	206	206	195	195	219	222	139	139	169	169	195	195	173	177	227	227
Asia	south-east insular	Singapore		captive	AS-16	AS-16-16	117	117	174	174	133	133	194	194	212	212	108	108	152	243	212	212	195	197	204	222	80	131	172	172	193	193	175	175	227	237
Asia	south-east insular	Singapore		captive	AS-16	AS-16-17	117	120	176	188	133	134	194	194	198	217	108	108	243	245	206	212	195	210	219	222	131	131	169	172	195	195	173	177	227	237
Asia	south-east insular	Singapore		captive	AS-16	AS-16-18	103	107	188	189	133	220	194	194	198	212	108	111	243	243	206	206	192	197	222	222	80	139	172	172	193	195	173	173	231	235
Asia	south-east insular	Singapore		captive	AS-16	AS-16-19	102	114	178	188	134	220	190	190	198	211	108	108	152	243	206	209	191	197	219	222	131	139	172	172	195	199	171	173	229	231
Asia	south-east insular	Singapore		captive	AS-16	AS-16-20	114	117	176	176	133	135	194	194	198	217	108	108	245	245	209	212	191	195	219	222	131	131	169	172	191	193	171	173	237	237
Asia	south-east continental	Cambodia	Mekong Lowlands	wild	AS-17	AS-17-01	117	117	126	202	133	133	194	194	212	212	111	111	219	219	188	188	192	197	219	219	131	131	172	172	185	191	177	177	233	235
Asia	south-east continental	Cambodia	Mekong Lowlands	wild	AS-17	AS-17-02	117	117	133	187	133	133	201	201	200	212	111	111	229	229	203	203	197	197	219	219	131	131	169	172	185	197	177	177	233	237
Asia	south-east continental	Cambodia	Mekong Lowlands	wild	AS-17	AS-17-03	89	117	176	187	133	133	190	194	212	212	111	111	223	229	188	188	191	192	219	219	131	131	172	172	185	191	177	177	233	237
Asia	south-east continental	Cambodia	Mekong Lowlands	wild	AS-17	AS-17-04	117	117	172	172	133	133	194	194	200	200	111	111	219	226	188	188	191	197	219	219	131	131	172	172	185	191	177	177	233	233
Asia	south-east continental	Cambodia	Mekong Lowlands	wild	AS-17	AS-17-05	117	117	172	190	133	133	194	194	200	212	111	117	229	252	203	203	197	197	219	219	131	131	169	172	185	197	166	177	233	237
Asia	south-east continental	Cambodia	Mekong Lowlands	wild	AS-17	AS-17-06	99	117	187	187	133	133	190	194	200	200	111	111	229	252	188	200	195	197	219	219	131	131	169	169	185	191	177	177	233	237
Asia	south-east continental	Cambodia	Mekong Lowlands	wild	AS-17	AS-17-07	117	117	133	190	133	133	194	194	212	212	111	111	219	226	188	203	192	192	219	219	131	131	169	172	197	197	177	177	233	233
Asia	south-east continental	Cambodia	Mekong Lowlands	wild	AS-17	AS-17-08	99	117	176	187	133	133	142	194	200	200	111	111	219	229	188	203	197	197	213	219	131	131	172	172	185	191	177	178	235	237
Asia	south-east continental	Cambodia	Mekong Lowlands	wild	AS-17	AS-17-09	117	117	174	187	133	133	190	198	200	200	111	115	229	229	188	200	192	197	219	219	131	131	169	172	185	191	177	177	235	237
Asia	south-east continental	Cambodia	Mekong Lowlands	wild	AS-17	AS-17-10	117	117	172	187	133	133	190	194	200	200	111	115	229	229	188	203	197	197	219	219	131	131	169	172	191	191	177	177	233	233
Asia	south-east continental	Cambodia	Mekong Lowlands	wild	AS-17	AS-17-11	117	117	187	187	133	133	190	194	200	212	111	111	229	229	188	203	192	192	219	219	131	131	169	169	185	197	177	177	233	235
Asia	south-east continental	Cambodia	Mekong Lowlands	wild	AS-17	AS-17-12	117	117	187	187	133	133	190	194	200	200	111	111	219	226	188	188	195	197	219	219	131	131	172	172	185	185	177	177	233	235
Asia	south-east continental	Cambodia	Mekong Lowlands	wild	AS-17	AS-17-13	99	117	187	190	133	133	194	194	212	217	111	117	219	219	203	203	191	197	219	219	131	131	172	172	191	197	166	177	237	237
Asia	south-east continental	Cambodia	Mekong Lowlands	wild	AS-17	AS-17-14	117	117	187	187	133	133	190	201	200	212	108	117	219	229	188	203	191	197	219	219	131	131	172	172	191	191	177	177	233	233
Asia	south-east continental	Cambodia	Mekong Lowlands	wild	AS-17	AS-17-15	89	117	176	187	133	133	190	194	200	212	111	111	219	226	188	188	191	197	219	219	131	131	169	169	191	191	148	177	233	237
Asia	south-east continental	Cambodia	Mekong Lowlands	wild	AS-17	AS-17-16	99	117	133	187	133	133	190	194	200	200	111	111	226	229	188	203	197	197	219	219	131	131	169	172	191	191	177	177	237	237
Asia	south-east continental	Cambodia	Mekong Lowlands	wild	AS-17	AS-17-17	117	117	176	190	133	133	194	194	200	212	108	117	226	226	203	203	192	197	219	219	131	131	169	172	185	197	177	177	237	237
Asia	south-east continental	Cambodia	Mekong Lowlands	wild	AS-17	AS-17-18	89	117	187	187	133	133	190	194	200	200	111	111	229	229	203	203	197	197	219	219	131	131	169	172	191	191	177	177	237	237
Asia	south-east continental	Cambodia	Mekong Lowlands	wild	AS-17	AS-17-19	117	117	174	190	133	133	194	194	200	212	108	117	223	226	188	203	192	197	219	219	131	131	169	172	185	197	177	177	233	237
Asia	south-east continental	Cambodia	Mekong Lowlands	wild	AS-17	AS-17-20	117	117	172	187	133	133	190	194	200	200	108	111	229	229	188	203	197	197	213	219	131	131	169	172	185	197	177	177	233	237
Asia	south-east continental	Thailand	Khon Kaen	wild	AS-18	AS-18-01	114	117	176	190	133	133	194	194	212	212	111	111	229	229	203	203	195	197	213	219	119	131	172	172	185	185	177	177	233	237
Asia	south-east continental	Thailand	Khon Kaen	wild	AS-18	AS-18-02	117	117	133	190	133	133	194	194	200	212	111	111	219	226	188	203	192	195	219	219	119	131	172	172	191	191	177	177	233	237
Asia	south-east continental	Thailand	Khon Kaen	wild	AS-18	AS-18-03	99	117	190	190	133	133	194	194	218	218	111	117	223	223	203	203	191	192	219	219	131	131	172	174	191	191	177	177	233	233
Asia	south-east continental	Thailand	Khon Kaen	wild	AS-18	AS-18-04	117	117	187	190	133	133	190	194	200	218	108	111	229	229	188	203	197	197	213	219	131	131	169	169	185	191	177	177	233	237
Asia	south-east continental	Thailand	Khon Kaen	wild	AS-18	AS-18-05	114	117	187	187	133	133	190	194	200	200	111	115	229	229	188	188	192	197	213	219	131	131	172	172	191	197	177	177	233	237
Asia	south-east continental	Thailand	Khon Kaen	wild	AS-18	AS-18-06	99	117	187	188	133	133	190	194	200	218	111	111	229	229	203	203	191	192	219	219	131	131	172	172	185	191	177	177	237	237
Asia	south-east continental	Thailand	Khon Kaen	wild	AS-18	AS-18-07	99	114	128	187	133	133	190	194	200	200	111	111	226	252	188	188	192	192	213	219	119	131	172	172	191	191	171	177	233	235
Asia	south-east continental	Thailand	Khon Kaen	wild	AS-18	AS-18-08	99	117	133	190	133	133	194	194	200	212	115	117	226	229	188	188	192	197	219	219	131	131	172	172	185	185	173	173	233	233
Asia	south-east continental	Thailand	Khon Kaen	wild	AS-18	AS-18-09	117	117	172	187	133	133	190	194	200	218	111	111	229	229	188	188	192	197	219	219	131	131	172	172	185	191	177	177	233	235
Asia	south-east continental	Thailand	Khon Kaen	wild	AS-18	AS-18-10	117	117	190	190	133	133	194	194	218	218	111	115	219	223	188	203	192	197	219	219	131	131	169	172	191	197	177	177	233	233
Asia	south-east continental	Thailand	Khon Kaen	wild	AS-18	AS-18-11	117	117	187	187	133	133	190	194	200	200	111	111	219	223	188	203	192	197	219	219	119	131	172	174	191	191	177	177	237	237
Asia	south-east continental	Thailand	Khon Kaen	wild	AS-18	AS-18-12	89	99	187	187	133	133	190	194	200	218	115	117	226	229	188	203	192	195	219	219	131	131	172	172	191	191	177	177	235	237
Asia	south-east continental	Thailand	Khon Kaen	wild	AS-18	AS-18-13	99	117	133	190	133	133	194	194	212	218	111	115	229	229	188	188	192	197	219	219	131	131	169	172	185	185	177	177	233	233
Asia	south-east continental	Thailand	Khon Kaen	wild	AS-18	AS-18-14	117	117	133	188	133	133	201	201	200	218	108	111	229	229	188	203	192	192	219	219	131	131	172	174	185	191	177	177	233	237
Asia	south-east continental	Thailand	Khon Kaen	wild	AS-18	AS-18-15	117	117	176	190	133	133	194	194	200	218	108	111	226	226	188	203	192	197	219	219	131	131	172	174	185	191	177	177	235	237
Asia	south-east continental	Thailand	Khon Kaen	wild	AS-18	AS-18-16	89	117	190	190	133	133	194	194	200	218	108	108	223	223	203	203	191	197	219	219	131	131	169	172	185	191	173	177	233	237
Asia	south-east continental	Thailand	Khon Kaen	wild	AS-18	AS-18-17	117	117	190	200	133	133	194	194	200	212	111	111	223	226	188	188	192	197	219	219	131	131	169	172	185	185	177	177	233	237
Asia	south-east continental	Thailand	Khon Kaen	wild	AS-18	AS-18-18	99	99	190	190	133	133	194	194	218	218	108	111	229	252	188	203	192	197	219	219	131	131	169	172	191	191	177	177	237	237
Asia	south-east continental	Thailand	Khon Kaen	wild	AS-18	AS-18-19	117	117	187	190	133	133	190	194	200	200	111	111	223	226	203	203	192	197	219	219	131	131	169	169	191	191	177	177	233	233
Asia	south-east continental	Thailand	Khon Kaen	wild	AS-18	AS-18-20	117	117	190	190	133	133	194	194	212	212	108	111	226	226	203	203	191	192	219	219	131	131	172	172	191	197	173	177	233	233
Asia	east	Taiwan	Taichung	captive	AS-19	AS-19-01	114	114	188	188	133	133	190	194	200	200	117	117	243	243	188	200	191	195	219	222	131	131	169	169	191	191	173	173	231	237
Asia	east	Taiwan	Taichung	captive	AS-19	AS-19-02	117	117	172	187	133	133	190	198	200	200	111	117	231	243	188	203	191	191	219	219	131	131	169	169	191	191	173	173	233	237
Asia	east	Taiwan	Taichung	captive	AS-19	AS-19-03	114	114	187	187	133	133	190	201	200	212	111	117	243	243	200	203	191	191	219	222	119	131	169	169	191	191	173	177	233	233
Asia	east	Taiwan	Taichung	captive	AS-19	AS-19-04	99	117	188	188	133	133	190	201	200	200	111	117	243	243	200	200	191	191	219	219	131	131	169	169	191	191	173	173	231	237
Asia	east	Taiwan	Taichung	captive	AS-19	AS-19-05	99	117	188	188	133	133	190	198	200	200	111	117	243	243	200	200	191	191	219	219	131	131	169	169	191	191	173	173	231	237
Asia	east	Taiwan	Taichung	captive	AS-19	AS-19-06	114	114	172	172	133	133	194	201	200	200	117	117	243	243	188	203	191	191	219	222	131	131	169	169	191	191	173	177	233	237
Asia	east	Taiwan	Taichung	captive	AS-19	AS-19-07	117	117	172	187	133	133	190	198	211	212	111	111	231	252	188	203	191	191	219	219	131	131	172	172	191	191	173	173	233	237
Asia	east	Taiwan	Taichung	captive	AS-19	AS-19-08	99	114	172	188	133	133	190	194	200	200	111	111	243	243	188	203	191	191	219	219	119	131	169	172	191	195	171	177	237	237
Asia	east	Taiwan	Taichung	captive	AS-19	AS-19-09	99	117	187	187	133	133	190	194	200	212	111	117	243	243	200	200	191	191	219	219	131	131	169	172	191	191	177	177	233	237
Asia	east	Taiwan	Taichung	captive	AS-19	AS-19-10	114	114	174	187	133	133	190	190	211	212	111	111	231	231	200	200	191	191	219	222	131	131	169	172	191	191	171	171	231	233
Asia	east	Taiwan	Taichung	captive	AS-19	AS-19-11	117	117	187	187	133	133	190	190	200	212	111	111	231	231	188	188	191	191	219	219	131	131	169	169	191	191	173	173	233	237
Asia	east	Taiwan	Taichung	captive	AS-19	AS-19-12	99	117	188	188	133	133	190	192	200	211	111	117	231	243	200	200	191	191	219	222	131	131	169	172	191	191	177	177	233	237
Asia	east	Taiwan	Taichung	captive	AS-19	AS-19-13	117	117	172	187	133	133	190	192	212	212	111	117	243	243	200	203	191	191	219	219	125	131	161	169	182	191	177	177	231	233
Asia	east	Taiwan	Taichung	captive	AS-19	AS-19-14	89	99	187	188	133	133	190	198	212	212	111	117	231	243	200	200	191	191	219	219	131	131	169	169	182	191	173	173	231	237
Asia	east	Taiwan	Taichung	captive	AS-19	AS-19-15	89	117	188	188	133	133	190	198	212	212	111	111	231	243	200	200	191	191	219	219	131	131	169	169	191	191	173	173	231	237
Asia	east	Taiwan	Taichung	captive	AS-19	AS-19-16	89	121	174	187	133	133	190	194	211	211	111	111	231	243	200	200	191	191	219	222	131	131	169	172	191	195	171	173	231	233
Asia	east	Taiwan	Taichung	captive	AS-19	AS-19-17	114	117	188	188	133	133	192	198	211	212	117	117	243	243	200	200	191	192	219	219	131	131	169	172	191	195	177	177	233	233
Asia	east	Taiwan	Taichung	captive	AS-19	AS-19-18	114	114	174	187	133	133	198	201	200	212	111	111	231	243	188	200	191	191	219	219	131	131	169	172	191	195	177	177	231	237
Asia	east	Taiwan	Taichung	captive	AS-19	AS-19-19	99	114	187	188	133	133	194	201	212	212	111	117	231	231	188	200	191	191	219	219	131	131	169	169	191	191	173	177	237	237
Asia	east	Taiwan	Taichung	captive	AS-19	AS-19-20	89	117	172	187	133	133	190	198	218	218	117	117	243	243	188	203	191	191	219	219	131	131	169	169	191	191	173	173	233	233
Asia	east	Taiwan	Changhua	captive	AS-20	AS-20-01	109	110	188	188	135	135	190	194	200	211	108	111	243	243	200	200	192	197	219	222	119	131	172	172	195	195	177	185	233	237
Asia	east	Taiwan	Changhua	captive	AS-20	AS-20-02	89	89	187	187	133	133	190	198	200	218	117	117	219	229	202	202	191	191	219	219	131	131	169	172	191	195	185	185	233	237
Asia	east	Taiwan	Changhua	captive	AS-20	AS-20-03	89	96	188	188	133	135	190	190	212	218	111	115	219	229	200	203	191	197	219	219	119	131	169	169	185	195	177	185	233	237
Asia	east	Taiwan	Changhua	captive	AS-20	AS-20-04	89	99	187	188	133	135	190	201	200	200	111	111	183	252	200	200	192	197	219	222	131	131	169	169	195	195	177	185	237	237
Asia	east	Taiwan	Changhua	captive	AS-20	AS-20-05	89	99	188	188	133	133	190	194	200	200	115	117	219	229	200	212	191	197	219	219	131	131	169	172	191	195	173	177	237	237
Asia	east	Taiwan	Changhua	captive	AS-20	AS-20-06	99	114	172	174	133	135	190	194	212	212	111	115	229	229	202	203	192	197	219	219	131	131	153	169	195	195	177	177	233	237
Asia	east	Taiwan	Changhua	captive	AS-20	AS-20-07	99	114	188	188	133	133	194	201	211	212	115	117	243	252	200	200	195	197	219	219	131	131	169	172	185	195	185	185	233	235
Asia	east	Taiwan	Changhua	captive	AS-20	AS-20-08	89	109	188	188	133	135	190	196	200	200	115	117	219	229	203	212	191	191	219	219	131	131	169	172	185	191	177	185	237	237
Asia	east	Taiwan	Changhua	captive	AS-20	AS-20-09	99	99	187	187	133	133	190	190	211	211	115	117	252	252	203	203	197	197	219	219	131	131	172	172	185	191	177	185	231	233
Asia	east	Taiwan	Changhua	captive	AS-20	AS-20-10	99	99	172	188	133	133	190	190	200	211	115	115	229	229	202	202	191	191	219	219	131	131	169	169	191	195	177	177	233	237
Asia	east	Taiwan	Changhua	captive	AS-20	AS-20-11	89	99	168	188	133	133	190	190	200	218	108	115	229	243	203	212	191	197	219	219	131	131	169	169	185	191	177	185	233	233
Asia	east	Taiwan	Changhua	captive	AS-20	AS-20-12	89	117	172	187	133	133	190	201	200	200	115	117	183	219	202	203	192	192	219	219	131	131	169	172	185	191	177	185	233	233
Asia	east	Taiwan	Changhua	captive	AS-20	AS-20-13	73	114	174	188	133	135	194	194	200	211	115	115	243	243	200	206	191	192	219	219	131	131	172	172	195	197	173	177	233	235
Asia	east	Taiwan	Changhua	captive	AS-20	AS-20-14	99	117	172	187	133	133	190	190	211	211	111	115	229	229	200	202	191	195	219	219	131	131	169	174	191	197	177	177	233	233
Asia	east	Taiwan	Changhua	captive	AS-20	AS-20-15	99	114	172	172	133	133	201	201	200	211	108	111	229	243	202	203	192	197	219	222	131	131	169	169	191	191	173	177	231	237
Asia	east	Taiwan	Changhua	captive	AS-20	AS-20-16	89	89	172	187	133	133	190	201	200	200	115	117	229	229	202	202	192	192	219	219	131	131	169	172	185	185	173	177	233	233
Asia	east	Taiwan	Changhua	captive	AS-20	AS-20-17	117	117	187	188	133	135	190	201	200	212	115	115	243	243	202	203	191	197	219	219	119	131	153	172	185	195	177	177	233	237
Asia	east	Taiwan	Changhua	captive	AS-20	AS-20-18	89	96	174	187	133	133	201	201	200	200	111	115	243	252	202	212	191	191	222	222	131	131	169	169	185	195	177	177	227	237
Asia	east	Taiwan	Changhua	captive	AS-20	AS-20-19	99	99	168	188	133	133	198	198	200	212	102	115	229	229	188	200	195	197	219	219	131	131	169	172	191	195	173	177	233	235
Asia	east	Taiwan	Changhua	captive	AS-20	AS-20-20	89	117	172	172	133	133	194	201	200	200	108	115	229	243	202	202	191	197	219	219	131	131	169	169	185	191	171	177	233	237
Asia	south-east insular	Philippines	Luzon	captive	AS-21	AS-21-01	117	117	174	200	133	133	194	194	212	212	108	108	226	226	212	212	197	197	204	219	131	131	169	172	193	193	175	175	227	237
Asia	south-east insular	Philippines	Luzon	captive	AS-21	AS-21-02	117	117	178	188	133	133	194	198	200	200	111	115	245	252	200	206	197	197	204	222	131	131	169	172	191	191	173	173	231	237
Asia	south-east insular	Philippines	Luzon	captive	AS-21	AS-21-03	114	117	187	188	133	191	194	198	212	212	108	108	229	229	188	203	197	203	204	219	131	131	169	172	191	193	171	173	229	237
Asia	south-east insular	Philippines	Luzon	captive	AS-21	AS-21-04	117	117	187	187	133	135	190	194	200	200	108	115	245	245	209	209	197	197	219	222	131	131	169	169	185	195	173	173	237	237
Asia	south-east insular	Philippines	Luzon	captive	AS-21	AS-21-05	117	117	178	190	133	135	194	194	212	212	108	108	245	245	200	209	197	197	219	222	131	131	169	172	193	193	171	187	229	235
Asia	south-east insular	Philippines	Luzon	captive	AS-21	AS-21-06	117	117	174	174	133	134	194	194	212	212	102	115	229	243	203	209	197	197	219	222	131	131	169	172	199	199	171	171	231	237
Asia	south-east insular	Philippines	Luzon	captive	AS-21	AS-21-07	117	117	187	188	135	135	198	198	212	212	108	108	226	245	206	209	197	197	219	222	113	131	153	169	193	195	173	173	231	231
Asia	south-east insular	Philippines	Luzon	captive	AS-21	AS-21-08	114	117	176	187	133	133	190	204	212	212	108	108	226	229	188	212	197	197	204	219	131	131	169	172	193	199	171	177	229	237
Asia	south-east insular	Philippines	Luzon	captive	AS-21	AS-21-09	114	117	174	188	133	133	198	198	200	212	108	111	152	226	209	212	192	197	219	219	80	131	169	174	199	199	173	173	229	231
Asia	south-east insular	Philippines	Luzon	captive	AS-21	AS-21-10	114	114	187	188	133	133	194	196	212	212	108	108	243	245	200	206	197	197	204	222	80	131	172	174	199	199	173	173	229	235
Asia	south-east insular	Philippines	Luzon	captive	AS-21	AS-21-11	117	117	178	178	191	191	198	198	212	212	111	111	229	243	203	212	197	197	219	219	80	80	169	172	193	195	173	173	233	237
Asia	south-east insular	Philippines	Luzon	captive	AS-21	AS-21-12	117	117	187	187	135	135	190	190	212	212	111	115	152	243	209	209	195	197	222	222	131	131	172	172	193	193	171	173	229	231
Asia	south-east insular	Philippines	Luzon	captive	AS-21	AS-21-13	107	114	176	176	134	134	194	194	212	212	108	117	226	245	200	212	197	197	219	222	131	131	153	172	193	193	173	175	237	237
Asia	south-east insular	Philippines	Luzon	captive	AS-21	AS-21-14	114	117	176	176	133	191	194	194	212	212	108	115	152	245	200	206	195	197	204	204	111	131	169	172	193	199	171	175	229	237
Asia	south-east insular	Philippines	Luzon	captive	AS-21	AS-21-15	114	114	178	188	133	135	190	190	212	212	111	111	152	152	209	209	197	197	219	222	131	131	172	172	185	199	171	171	229	235
Asia	south-east insular	Philippines	Luzon	captive	AS-21	AS-21-16	107	107	174	178	134	135	194	194	212	212	108	115	245	245	203	212	197	197	219	222	131	131	172	174	191	193	171	173	229	237
Asia	south-east insular	Philippines	Luzon	captive	AS-21	AS-21-17	117	117	187	187	133	134	190	194	212	212	108	115	152	252	188	188	197	197	219	219	131	131	153	169	193	193	171	171	229	237
Asia	south-east insular	Philippines	Luzon	captive	AS-21	AS-21-18	117	117	176	178	133	134	190	198	200	200	108	111	245	245	200	212	195	195	219	219	131	131	169	169	195	195	171	173	237	237
Asia	south-east insular	Philippines	Luzon	captive	AS-21	AS-21-19	114	117	176	187	133	133	190	198	200	200	108	111	245	252	212	212	197	197	204	219	131	131	169	174	193	199	173	173	229	231
Asia	south-east insular	Philippines	Luzon	captive	AS-21	AS-21-20	92	102	178	190	133	133	194	194	200	212	108	111	245	245	200	209	195	195	219	222	131	131	153	184	199	199	173	173	227	237
Asia	east	Taiwan	Hsinchu	captive	AS-22	AS-22-01	99	114	174	187	133	135	201	201	200	212	108	108	152	152	188	202	191	197	219	222	131	131	153	153	185	185	171	171	231	237
Asia	east	Taiwan	Hsinchu	captive	AS-22	AS-22-02	109	117	178	188	133	135	198	201	200	212	108	108	245	252	206	209	210	210	219	222	131	131	172	172	193	193	173	175	229	229
Asia	east	Taiwan	Hsinchu	captive	AS-22	AS-22-03	117	117	187	188	133	197	194	194	200	212	108	111	245	252	209	209	197	197	204	219	111	131	169	172	193	193	175	177	231	237
Asia	east	Taiwan	Hsinchu	captive	AS-22	AS-22-04	109	117	188	189	133	134	194	194	200	212	108	108	245	245	188	206	191	197	222	222	131	131	172	172	193	193	171	173	237	237
Asia	east	Taiwan	Hsinchu	captive	AS-22	AS-22-05	99	109	187	188	133	134	194	194	200	212	108	115	245	245	188	206	192	210	204	222	80	131	153	172	185	193	171	177	231	235
Asia	east	Taiwan	Hsinchu	captive	AS-22	AS-22-06	99	117	187	190	133	134	190	190	200	200	108	111	152	152	188	212	197	197	204	222	131	131	169	172	191	193	173	173	235	237
Asia	east	Taiwan	Hsinchu	captive	AS-22	AS-22-07	99	117	187	190	133	135	196	201	200	218	115	117	229	229	200	209	210	210	204	219	131	131	169	169	193	193	177	177	231	237
Asia	east	Taiwan	Hsinchu	captive	AS-22	AS-22-08	99	109	174	188	133	133	190	194	212	212	108	111	245	245	209	212	191	191	204	219	131	131	169	172	193	195	177	177	231	235
Asia	east	Taiwan	Hsinchu	captive	AS-22	AS-22-09	99	99	187	187	133	133	190	194	200	200	108	111	229	229	200	212	191	191	219	219	131	131	153	172	191	191	177	177	231	231
Asia	east	Taiwan	Hsinchu	captive	AS-22	AS-22-10	99	114	188	190	133	135	194	194	212	212	108	108	152	229	188	200	191	197	219	222	131	131	169	172	191	199	177	177	233	235
Asia	east	Taiwan	Hsinchu	captive	AS-22	AS-22-11	99	122	174	188	133	133	194	196	200	200	108	115	219	229	200	200	191	195	219	219	131	131	169	169	185	195	177	177	237	237
Asia	east	Taiwan	Hsinchu	captive	AS-22	AS-22-12	99	117	174	188	133	133	190	194	200	212	111	115	229	252	206	212	191	197	219	219	111	131	169	169	191	191	177	177	231	235
Asia	east	Taiwan	Hsinchu	captive	AS-22	AS-22-13	99	99	174	192	133	133	196	196	200	200	108	117	229	231	200	200	191	197	219	219	131	131	169	169	193	193	175	177	231	235
Asia	east	Taiwan	Hsinchu	captive	AS-22	AS-22-14	99	114	174	187	133	135	190	190	200	200	108	111	152	229	188	200	197	210	219	222	131	131	169	169	185	185	177	177	237	237
Asia	east	Taiwan	Hsinchu	captive	AS-22	AS-22-15	99	114	174	188	133	134	201	201	200	200	111	111	235	245	202	206	197	210	222	222	131	131	169	169	193	193	177	177	231	237
Asia	east	Taiwan	Hsinchu	captive	AS-22	AS-22-16	89	114	188	190	134	220	190	198	200	200	111	115	245	245	188	203	191	197	204	222	131	131	153	169	193	193	173	177	231	237
Asia	east	Taiwan	Hsinchu	captive	AS-22	AS-22-17	117	117	188	188	133	134	190	201	212	212	108	108	231	252	188	212	197	197	219	219	131	131	169	172	191	193	173	173	237	237
Asia	east	Taiwan	Hsinchu	captive	AS-22	AS-22-18	99	114	176	188	133	133	190	201	200	212	108	111	229	245	206	212	191	192	219	222	131	131	172	172	199	199	175	175	231	237
Asia	east	Taiwan	Hsinchu	captive	AS-22	AS-22-19	99	120	174	188	133	133	190	194	200	200	111	115	152	152	200	202	197	197	219	222	131	131	172	172	191	195	173	177	233	237
Asia	east	Taiwan	Hsinchu	captive	AS-22	AS-22-20	99	117	174	174	133	135	198	198	200	218	108	111	245	245	203	209	191	192	219	222	80	131	153	169	191	199	173	173	231	237
Asia	east	Taiwan	Kaoshiung	captive	AS-23	AS-23-01	99	99	174	174	133	133	194	194	212	212	108	108	229	229	202	202	191	197	219	219	131	131	169	169	185	195	177	177	237	237
Asia	east	Taiwan	Kaoshiung	captive	AS-23	AS-23-02	99	112	174	174	133	133	190	190	200	212	108	115	219	231	200	212	192	197	219	219	131	131	169	172	185	185	173	177	233	235
Asia	east	Taiwan	Kaoshiung	captive	AS-23	AS-23-03	89	99	174	188	133	135	190	194	212	212	115	117	229	229	200	202	191	197	219	219	131	131	172	172	185	191	177	177	233	237
Asia	east	Taiwan	Kaoshiung	captive	AS-23	AS-23-04	99	99	172	174	133	133	190	194	200	211	115	115	219	229	202	202	191	192	219	219	131	131	169	176	191	195	177	177	237	237
Asia	east	Taiwan	Kaoshiung	captive	AS-23	AS-23-05	99	99	172	172	133	133	190	194	200	200	108	115	229	229	202	212	197	197	219	219	131	131	169	169	191	191	177	177	231	237
Asia	east	Taiwan	Kaoshiung	captive	AS-23	AS-23-06	99	99	172	187	133	133	190	190	202	212	108	115	229	229	202	212	191	197	219	219	117	131	169	169	191	191	177	177	235	237
Asia	east	Taiwan	Kaoshiung	captive	AS-23	AS-23-07	99	99	174	188	133	133	190	194	212	218	111	115	229	229	200	212	191	191	219	219	131	131	169	169	185	191	177	177	235	235
Asia	east	Taiwan	Kaoshiung	captive	AS-23	AS-23-08	99	99	188	188	133	133	190	190	200	200	108	111	229	229	200	200	191	191	219	219	131	131	169	169	185	185	173	177	233	237
Asia	east	Taiwan	Kaoshiung	captive	AS-23	AS-23-09	99	99	174	188	133	133	194	201	218	218	108	108	229	229	203	203	192	197	219	219	131	131	169	176	185	193	177	177	237	237
Asia	east	Taiwan	Kaoshiung	captive	AS-23	AS-23-10	89	99	174	187	133	133	190	190	200	230	115	117	219	229	200	212	192	197	219	219	131	131	169	172	185	185	177	177	233	237
Asia	east	Taiwan	Kaoshiung	captive	AS-23	AS-23-11	99	99	174	188	133	133	194	196	200	212	108	108	229	229	200	212	191	191	219	219	131	131	169	169	185	191	177	177	233	237
Asia	east	Taiwan	Kaoshiung	captive	AS-23	AS-23-12	99	99	174	187	133	133	190	190	200	200	115	115	229	229	200	212	191	197	219	219	131	131	169	169	185	185	177	177	235	235
Asia	east	Taiwan	Kaoshiung	captive	AS-23	AS-23-13	99	99	174	174	133	133	190	194	212	212	108	108	229	229	200	200	192	197	219	219	131	131	169	169	185	185	177	177	233	233
Asia	east	Taiwan	Kaoshiung	captive	AS-23	AS-23-14	99	99	172	187	133	133	190	190	200	200	108	108	229	229	202	212	191	197	219	219	131	131	172	172	191	191	132	177	235	237
Asia	east	Taiwan	Kaoshiung	captive	AS-23	AS-23-15	99	127	172	176	133	133	190	201	200	218	108	115	229	229	202	203	192	197	219	219	119	131	169	169	185	185	177	177	233	237
Asia	east	Taiwan	Kaoshiung	captive	AS-23	AS-23-16	99	99	172	172	133	133	190	194	200	200	108	117	229	229	202	212	192	197	219	219	131	131	169	169	191	191	177	177	235	237
Asia	east	Taiwan	Kaoshiung	captive	AS-23	AS-23-17	99	117	174	188	133	133	190	194	200	212	108	117	229	229	200	212	197	197	219	219	131	131	172	172	195	195	177	177	237	237
Asia	east	Taiwan	Kaoshiung	captive	AS-23	AS-23-18	99	99	174	187	133	133	190	194	218	218	117	117	229	229	200	200	191	192	219	219	131	131	169	172	191	191	177	177	233	237
Asia	east	Taiwan	Kaoshiung	captive	AS-23	AS-23-19	99	99	172	188	133	133	194	194	218	218	108	115	229	245	200	212	192	192	219	219	131	131	176	176	195	195	177	177	233	237
Asia	east	Taiwan	Kaoshiung	captive	AS-23	AS-23-20	99	99	174	174	133	133	190	194	200	200	108	108	229	231	200	202	192	197	219	219	131	131	169	169	185	185	177	177	233	233
Asia	east	Taiwan	Chiayi	captive	AS-24	AS-24-01	107	114	188	188	133	135	190	198	212	212	102	108	152	152	209	209	192	197	204	204	131	131	169	169	195	199	173	177	231	231
Asia	east	Taiwan	Chiayi	captive	AS-24	AS-24-02	92	114	178	188	133	133	194	201	212	212	108	108	243	245	209	212	192	197	204	222	131	131	172	174	193	193	173	177	231	237
Asia	east	Taiwan	Chiayi	captive	AS-24	AS-24-03	114	114	178	188	133	135	201	201	212	212	108	108	152	243	206	209	191	197	204	219	131	131	153	153	191	191	175	175	229	231
Asia	east	Taiwan	Chiayi	captive	AS-24	AS-24-04	114	114	188	190	133	135	194	194	212	212	102	108	243	252	209	212	192	197	222	222	131	131	172	172	185	195	177	177	229	233
Asia	east	Taiwan	Chiayi	captive	AS-24	AS-24-05	114	114	176	188	133	134	190	194	212	212	108	120	245	252	188	212	191	197	204	219	131	131	172	172	193	193	173	173	229	237
Asia	east	Taiwan	Chiayi	captive	AS-24	AS-24-06	117	117	174	188	133	134	194	194	200	212	108	115	223	252	203	212	191	197	219	222	131	131	153	169	199	199	173	187	227	237
Asia	east	Taiwan	Chiayi	captive	AS-24	AS-24-07	114	117	174	174	135	135	194	198	200	212	108	108	245	245	203	212	191	192	222	222	131	131	169	172	195	195	173	173	231	237
Asia	east	Taiwan	Chiayi	captive	AS-24	AS-24-08	117	117	171	187	133	135	190	190	212	212	108	108	245	245	206	209	197	197	222	222	131	131	153	172	195	199	132	173	231	231
Asia	east	Taiwan	Chiayi	captive	AS-24	AS-24-09	107	114	178	178	133	135	194	194	212	212	108	108	243	252	200	209	191	195	219	222	131	131	172	172	191	199	175	177	229	237
Asia	east	Taiwan	Chiayi	captive	AS-24	AS-24-10	117	117	188	188	133	133	194	198	200	212	115	115	152	252	188	209	192	197	219	222	131	131	169	172	193	199	173	175	229	237
Asia	east	Taiwan	Chiayi	captive	AS-24	AS-24-11	114	117	188	188	133	135	190	194	200	212	108	115	152	245	188	206	192	192	219	222	131	131	169	172	199	199	173	175	231	237
Asia	east	Taiwan	Chiayi	captive	AS-24	AS-24-12	117	117	178	188	133	133	190	194	212	212	111	120	245	245	188	212	197	197	222	222	117	131	172	172	195	195	173	173	231	237
Asia	east	Taiwan	Chiayi	captive	AS-24	AS-24-13	114	117	188	188	134	134	190	190	212	212	108	111	229	252	209	209	191	195	219	219	131	131	153	169	193	193	177	177	237	237
Asia	east	Taiwan	Chiayi	captive	AS-24	AS-24-14	117	117	178	188	133	134	194	198	212	212	102	117	152	252	200	209	192	197	219	222	131	131	169	174	199	199	173	177	231	237
Asia	east	Taiwan	Chiayi	captive	AS-24	AS-24-15	107	117	178	188	133	133	198	198	212	212	108	108	235	245	205	206	197	201	219	219	111	131	172	174	195	195	173	173	229	231
Asia	east	Taiwan	Chiayi	captive	AS-24	AS-24-16	102	114	174	178	133	133	194	198	200	200	108	108	152	243	203	206	191	197	204	219	113	131	169	169	193	199	173	173	227	237
Asia	east	Taiwan	Chiayi	captive	AS-24	AS-24-17	89	114	178	188	133	133	198	198	200	218	108	111	243	243	188	206	192	197	219	222	131	131	153	169	193	195	173	173	229	237
Asia	east	Taiwan	Chiayi	captive	AS-24	AS-24-18	89	114	178	188	133	134	190	190	212	212	108	108	243	243	203	212	191	197	222	222	80	131	169	172	199	199	177	177	227	231
Asia	east	Taiwan	Chiayi	captive	AS-24	AS-24-19	85	89	180	190	133	133	194	223	200	212	108	111	229	245	209	212	191	192	204	219	115	131	153	169	191	193	173	173	231	233
Asia	east	Taiwan	Chiayi	captive	AS-24	AS-24-20	114	114	178	188	133	135	198	198	200	212	108	111	243	243	188	206	191	197	222	222	131	131	169	174	195	195	173	173	229	229
Asia	south-east continental	Thailand	Surin	wild	AS-25	AS-25-01	117	117	187	187	133	133	190	190	200	200	108	111	226	226	200	212	192	195	213	219	115	131	172	174	191	191	177	177	233	235
Asia	south-east continental	Thailand	Surin	wild	AS-25	AS-25-02	117	121	187	187	133	133	190	190	200	212	117	117	229	252	200	200	192	192	219	219	131	131	172	172	191	191	177	177	235	237
Asia	south-east continental	Thailand	Surin	wild	AS-25	AS-25-03	117	117	187	187	133	133	190	190	200	200	111	111	229	229	200	203	197	197	219	219	131	131	172	172	185	191	177	177	237	237
Asia	south-east continental	Thailand	Surin	wild	AS-25	AS-25-04	117	117	187	187	133	133	190	194	200	212	108	111	226	229	203	203	191	195	219	219	131	131	172	172	185	191	177	177	237	237
Asia	south-east continental	Thailand	Surin	wild	AS-25	AS-25-05	117	117	187	187	133	133	190	201	200	200	111	117	226	226	188	203	192	197	213	219	131	131	169	172	191	191	177	177	233	235
Asia	south-east continental	Thailand	Surin	wild	AS-25	AS-25-06	117	117	190	190	133	133	194	201	212	212	111	115	226	229	203	203	195	195	219	219	131	131	169	174	185	191	177	177	233	237
Asia	south-east continental	Thailand	Surin	wild	AS-25	AS-25-07	117	117	187	187	133	133	190	190	200	212	111	111	226	226	188	200	197	197	213	219	131	131	169	174	191	191	177	177	237	237
Asia	south-east continental	Thailand	Surin	wild	AS-25	AS-25-08	117	117	190	190	133	133	194	194	200	212	111	117	226	226	188	203	195	197	213	219	131	131	169	172	191	191	177	177	233	233
Asia	south-east continental	Thailand	Surin	wild	AS-25	AS-25-09	109	117	190	190	133	133	194	194	200	212	108	111	226	241	188	203	192	192	213	219	131	131	169	172	185	191	177	177	233	233
Asia	south-east continental	Thailand	Surin	wild	AS-25	AS-25-10	117	117	187	187	133	133	190	194	200	212	111	111	229	229	188	200	195	195	213	219	131	131	169	174	185	185	177	177	233	233
Asia	south-east continental	Thailand	Surin	wild	AS-25	AS-25-11	117	117	187	190	133	133	190	201	200	200	111	111	219	241	200	203	197	197	219	219	131	131	169	174	191	191	177	177	233	233
Asia	south-east continental	Thailand	Surin	wild	AS-25	AS-25-12	110	117	187	187	133	133	190	194	200	212	108	111	219	219	188	188	191	197	219	219	131	131	169	174	185	191	177	177	233	237
Asia	south-east continental	Thailand	Surin	wild	AS-25	AS-25-13	117	117	187	190	133	133	194	194	200	212	111	117	219	226	188	203	191	192	219	219	131	131	172	172	185	191	177	177	233	233
Asia	south-east continental	Thailand	Surin	wild	AS-25	AS-25-14	117	117	187	190	133	133	194	201	212	212	111	111	226	226	188	188	197	197	219	219	131	131	174	174	185	185	177	177	233	237
Asia	south-east continental	Thailand	Surin	wild	AS-25	AS-25-15	99	117	190	190	133	133	194	194	212	212	111	111	229	229	188	188	197	197	219	219	131	131	169	169	185	185	177	177	233	233
Asia	south-east continental	Thailand	Surin	wild	AS-25	AS-25-16	99	117	190	190	133	133	194	194	200	212	111	111	226	252	188	188	192	195	213	213	119	131	172	174	185	191	177	177	233	237
Asia	south-east continental	Thailand	Surin	wild	AS-25	AS-25-17	117	117	187	187	133	133	190	190	200	200	111	111	219	226	200	200	191	192	219	219	131	131	169	174	191	191	177	177	237	237
Asia	south-east continental	Thailand	Surin	wild	AS-25	AS-25-18	89	117	187	190	133	133	194	194	200	200	108	108	226	226	188	203	191	195	219	219	131	131	169	174	185	191	177	177	233	233
Asia	south-east continental	Thailand	Surin	wild	AS-25	AS-25-19	117	117	187	187	133	133	190	190	200	212	108	111	229	229	188	203	191	197	219	219	131	131	172	174	191	191	177	177	233	237
Asia	south-east continental	Thailand	Surin	wild	AS-25	AS-25-20	89	117	190	190	133	133	194	194	200	212	108	111	219	229	188	203	192	192	219	219	131	131	169	169	185	191	177	177	233	233
Asia	south-east continental	Thailand	Chanthaburi	wild	AS-26	AS-26-01	114	117	187	187	133	133	190	190	212	212	108	111	219	229	188	203	192	197	219	219	131	131	169	172	185	191	177	177	237	237
Asia	south-east continental	Thailand	Chanthaburi	wild	AS-26	AS-26-02	99	117	190	190	133	133	194	194	200	218	108	108	219	252	203	203	191	192	219	219	131	131	169	176	185	191	177	177	237	237
Asia	south-east continental	Thailand	Chanthaburi	wild	AS-26	AS-26-03	114	117	187	190	133	133	190	194	200	212	108	108	219	229	188	203	192	197	213	219	131	131	169	172	185	185	177	177	237	237
Asia	south-east continental	Thailand	Chanthaburi	wild	AS-26	AS-26-04	117	117	190	190	133	133	194	194	200	200	108	108	219	219	188	188	191	191	219	219	131	131	172	172	185	191	177	177	233	237
Asia	south-east continental	Thailand	Chanthaburi	wild	AS-26	AS-26-05	99	99	187	187	133	133	190	194	200	212	108	111	219	252	203	203	195	195	219	219	119	131	172	172	185	191	177	177	235	237
Asia	south-east continental	Thailand	Chanthaburi	wild	AS-26	AS-26-06	117	117	187	187	133	133	190	190	200	218	108	108	219	219	188	188	192	197	219	219	119	131	169	169	185	191	177	177	233	237
Asia	south-east continental	Thailand	Chanthaburi	wild	AS-26	AS-26-07	117	117	187	190	133	133	194	194	200	200	108	108	219	226	188	203	191	195	219	219	131	131	172	172	185	191	177	177	233	237
Asia	south-east continental	Thailand	Chanthaburi	wild	AS-26	AS-26-08	99	114	187	190	133	133	190	190	200	212	108	108	219	226	188	203	191	197	219	219	131	131	169	172	185	185	177	177	233	237
Asia	south-east continental	Thailand	Chanthaburi	wild	AS-26	AS-26-09	117	117	187	192	133	133	194	194	200	218	108	108	219	243	188	188	192	197	219	219	131	131	172	172	191	191	177	177	233	233
Asia	south-east continental	Thailand	Chanthaburi	wild	AS-26	AS-26-10	117	120	187	190	133	133	190	194	212	218	108	108	226	252	188	203	191	192	219	219	131	131	169	172	191	191	177	177	235	237
Asia	south-east continental	Thailand	Chanthaburi	wild	AS-26	AS-26-11	117	117	187	190	133	133	194	194	200	218	108	108	219	226	188	188	192	197	219	219	115	131	172	172	191	191	177	177	233	237
Asia	south-east continental	Thailand	Chanthaburi	wild	AS-26	AS-26-12	117	117	187	187	133	133	190	190	200	200	108	108	219	252	203	203	191	191	219	219	131	131	169	176	191	191	177	177	233	237
Asia	south-east continental	Thailand	Chanthaburi	wild	AS-26	AS-26-13	99	117	187	187	133	133	190	190	200	200	108	108	219	252	203	203	191	195	219	219	131	131	169	176	191	191	177	177	237	237
Asia	south-east continental	Thailand	Chanthaburi	wild	AS-26	AS-26-14	117	117	187	190	133	133	190	194	200	200	108	117	226	252	203	203	191	197	219	219	131	131	169	176	185	191	177	177	233	233
Asia	south-east continental	Thailand	Chanthaburi	wild	AS-26	AS-26-15	117	117	178	187	133	133	190	194	200	218	108	108	219	219	203	203	191	195	219	219	131	131	169	172	185	191	177	177	233	237
Asia	south-east continental	Thailand	Chanthaburi	wild	AS-26	AS-26-17	114	117	187	187	133	133	190	190	200	212	111	111	219	219	188	203	197	197	219	219	131	131	169	172	191	191	177	177	237	237
Asia	south-east continental	Thailand	Chanthaburi	wild	AS-26	AS-26-18	99	117	187	187	133	133	190	190	200	218	108	117	219	219	203	203	192	195	219	219	131	131	169	176	191	191	177	177	237	237
Asia	south-east continental	Thailand	Chanthaburi	wild	AS-26	AS-26-19	99	117	190	190	133	133	194	194	200	218	108	108	219	219	203	203	191	192	219	219	131	131	169	172	185	191	177	177	237	237
Asia	south-east continental	Thailand	Chanthaburi	wild	AS-26	AS-26-20	117	117	187	192	133	133	190	194	200	200	108	108	219	252	203	203	192	195	219	219	131	131	169	176	191	191	177	177	233	237
Asia	south-east continental	Thailand	Surat-Thani	wild	AS-27	AS-27-01	117	117	187	190	133	133	194	194	200	200	117	117	219	229	188	188	192	195	219	219	131	131	172	174	191	191	177	177	233	233
Asia	south-east continental	Thailand	Surat-Thani	wild	AS-27	AS-27-02	117	117	184	189	133	133	194	201	200	200	108	111	229	229	188	203	192	197	219	219	131	131	169	169	191	191	177	177	233	238
Asia	south-east continental	Thailand	Surat-Thani	wild	AS-27	AS-27-03	117	117	176	188	133	133	190	201	200	200	108	117	229	229	203	203	197	197	219	219	131	131	169	169	191	191	177	177	233	233
Asia	south-east continental	Thailand	Surat-Thani	wild	AS-27	AS-27-04	117	117	176	190	133	133	194	194	200	200	115	117	219	229	203	203	195	195	219	219	131	131	172	174	191	191	177	177	233	238
Asia	south-east continental	Thailand	Surat-Thani	wild	AS-27	AS-27-05	117	117	176	187	133	133	194	201	200	200	111	117	219	229	188	203	192	195	219	219	131	131	169	174	191	191	177	177	233	238
Asia	south-east continental	Thailand	Krabi	wild	AS-28	AS-28-01	109	117	188	190	133	133	194	194	200	218	111	117	219	223	200	200	191	192	219	219	115	131	169	169	191	191	177	177	233	233
Asia	south-east continental	Thailand	Krabi	wild	AS-28	AS-28-02	89	117	187	190	133	133	194	299	200	200	95	95	223	223	200	200	189	192	219	222	115	131	169	169	187	191	177	177	233	235
Asia	south-east continental	Thailand	Krabi	wild	AS-28	AS-28-03	109	117	190	190	133	133	194	194	200	200	111	117	219	223	200	200	191	192	219	219	115	119	169	169	191	191	177	177	233	237
Asia	south-east continental	Thailand	Krabi	wild	AS-28	AS-28-04	109	117	187	187	133	133	190	194	200	200	111	111	219	223	200	200	191	197	219	219	115	119	169	169	191	191	177	177	233	237
Asia	south-east continental	Thailand	Krabi	wild	AS-28	AS-28-05	109	117	190	190	133	133	194	194	200	218	111	117	219	223	200	200	191	197	219	219	113	119	169	169	191	191	177	177	233	237
Asia	south-east continental	Thailand	Krabi	wild	AS-28	AS-28-06	109	117	187	187	133	133	190	194	200	200	111	117	219	223	200	200	192	197	219	219	119	131	169	169	187	191	177	177	233	237
Asia	south-east continental	Thailand	Krabi	wild	AS-28	AS-28-07	94	109	176	187	297	297	194	299	200	200	95	117	223	223	203	203	195	195	219	222	131	131	169	169	191	191	177	177	233	237
Asia	south-east continental	Thailand	Krabi	wild	AS-28	AS-28-08	85	117	187	190	133	297	190	194	200	218	95	95	223	223	200	203	189	195	222	222	119	131	169	169	187	191	177	177	235	237
Asia	south-east continental	Thailand	Krabi	wild	AS-28	AS-28-09	109	117	188	190	133	133	194	194	200	218	111	111	219	223	200	200	191	192	219	219	131	131	169	169	191	191	177	177	233	233
Asia	south-east continental	Thailand	Krabi	wild	AS-28	AS-28-10	109	117	188	190	133	133	194	194	200	200	111	111	219	223	200	200	192	197	219	219	113	131	169	169	191	191	177	177	233	233
Asia	south-east continental	Thailand	Krabi	wild	AS-28	AS-28-11	109	109	176	187	133	297	194	299	200	218	95	111	223	223	200	203	191	195	219	222	115	115	169	169	187	191	177	177	233	237
Asia	east	China	Shanghai	captive	AS-29	AS-29-01	114	114	178	188	133	134	190	190	212	217	108	108	243	243	206	206	203	210	204	222	131	131	172	174	199	199	173	173	229	231
Asia	east	China	Shanghai	captive	AS-29	AS-29-02	92	114	178	188	133	133	194	194	212	212	115	115	243	243	206	206	197	203	222	222	131	131	172	174	193	199	173	173	229	231
Asia	east	China	Shanghai	captive	AS-29	AS-29-03	114	114	178	178	133	134	204	204	198	212	108	115	243	243	206	206	203	210	204	222	131	131	172	174	193	199	171	173	229	231
Asia	east	China	Shanghai	captive	AS-29	AS-29-04	114	114	178	188	133	133	190	190	212	217	115	115	243	243	206	206	203	210	204	222	131	131	172	174	193	199	173	173	229	231
Asia	east	China	Shanghai	captive	AS-29	AS-29-05	117	117	188	188	134	135	190	194	212	217	108	115	243	243	206	209	197	203	222	222	131	131	172	172	193	199	171	173	231	231
Asia	east	China	Shanghai	captive	AS-29	AS-29-06	114	114	178	178	133	133	194	194	212	212	108	115	243	243	206	206	197	203	204	222	131	131	172	174	193	193	173	173	229	231
Asia	east	China	Shanghai	captive	AS-29	AS-29-07	114	117	178	178	133	134	190	190	212	217	108	108	243	243	206	209	197	203	204	222	131	131	172	174	193	193	173	173	229	231
Asia	east	China	Shanghai	captive	AS-29	AS-29-08	114	114	178	178	133	135	190	194	212	217	115	115	243	243	206	206	197	210	222	222	131	131	172	172	193	199	173	173	229	231
Asia	east	China	Shanghai	captive	AS-29	AS-29-09	114	114	178	188	133	133	190	194	212	212	115	115	243	243	206	206	197	203	204	222	131	131	174	174	193	199	173	173	229	231
Asia	east	China	Shanghai	captive	AS-29	AS-29-10	114	117	178	178	135	135	190	190	212	217	108	108	243	243	206	206	203	210	204	222	131	131	172	174	199	199	171	173	229	231
Asia	east	China	Shanghai	captive	AS-29	AS-29-11	114	117	188	188	133	135	190	194	212	212	115	115	243	243	206	209	203	203	222	222	131	131	153	174	193	199	171	173	231	231
Asia	east	China	Shanghai	captive	AS-29	AS-29-12	92	117	178	178	134	135	194	194	212	212	115	115	243	243	206	206	197	203	222	222	131	131	172	174	193	199	173	173	229	231
Asia	east	China	Shanghai	captive	AS-29	AS-29-13	114	114	188	188	134	134	194	204	198	212	115	115	243	243	206	206	197	197	204	222	131	131	172	174	193	193	173	173	231	231
Asia	east	China	Shanghai	captive	AS-29	AS-29-14	114	114	178	188	133	133	190	204	198	212	108	115	243	243	206	206	203	210	204	222	131	131	172	174	193	193	171	173	229	231
Asia	east	China	Shanghai	captive	AS-29	AS-29-15	114	117	178	188	133	134	190	190	212	217	108	115	243	245	206	209	203	203	222	222	131	131	172	174	193	193	173	173	229	231
Asia	east	China	Shanghai	captive	AS-29	AS-29-16	92	114	178	188	133	134	194	194	212	212	108	115	243	243	206	206	197	203	204	222	131	131	172	174	199	199	173	173	229	231
Asia	east	China	Shanghai	captive	AS-29	AS-29-17	114	117	178	178	133	134	190	194	212	217	108	115	243	243	206	209	203	203	222	222	131	131	172	172	193	193	173	173	229	231
Asia	east	China	Shanghai	captive	AS-29	AS-29-18	92	114	178	188	133	135	194	204	198	212	115	115	243	243	206	206	210	210	222	222	131	131	172	174	193	193	171	173	229	231
Asia	east	China	Shanghai	captive	AS-29	AS-29-19	114	117	188	188	133	133	204	204	198	212	108	108	243	243	206	209	203	210	204	222	131	131	172	174	193	199	171	173	231	231
Asia	east	China	Shanghai	captive	AS-29	AS-29-20	114	114	178	188	133	135	190	190	212	217	115	115	243	243	206	206	203	210	222	222	131	131	172	174	193	199	173	173	229	231
Asia	east	China	Shanghai	captive	AS-29	AS-29-21	114	117	178	178	133	135	204	204	198	212	115	115	243	243	206	206	203	210	222	222	131	131	153	172	193	199	171	173	229	229
Asia	east	China	Shanghai	captive	AS-29	AS-29-22	114	114	178	188	133	133	190	204	212	212	115	115	243	243	206	206	197	203	204	222	131	131	174	174	193	193	173	173	229	231
Australia	east	Australia	Capital Territory	captive	AU-01	AU-01-01	117	121	190	190	133	133	194	194	211	212	115	115	223	231	212	212	192	192	219	219	131	131	172	172	185	191	177	177	233	237
Australia	east	Australia	Capital Territory	captive	AU-01	AU-01-02	99	109	170	187	133	133	190	194	200	200	102	102	223	223	188	188	191	192	219	219	131	131	176	176	185	191	177	187	237	237
Australia	east	Australia	Capital Territory	captive	AU-01	AU-01-03	102	109	172	187	133	133	190	194	212	212	102	115	245	252	188	188	191	191	219	219	131	131	169	172	185	185	185	187	237	237
Australia	east	Australia	Capital Territory	captive	AU-01	AU-01-04	109	109	172	172	135	135	190	194	200	212	102	108	223	231	188	188	191	192	219	219	131	131	169	176	191	191	177	177	237	237
Australia	east	Australia	Capital Territory	captive	AU-01	AU-01-05	109	121	172	172	133	135	190	194	200	200	102	111	223	245	188	188	192	192	219	219	131	131	169	176	185	191	177	177	237	237
Australia	east	Australia	Capital Territory	captive	AU-01	AU-01-06	121	121	188	190	133	135	194	194	211	212	108	115	223	231	188	188	191	192	219	219	131	131	169	172	185	191	177	187	237	237
Australia	east	Australia	Capital Territory	captive	AU-01	AU-01-07	109	121	187	187	133	135	190	198	212	212	108	108	223	223	188	212	191	197	219	219	131	131	169	169	191	191	177	177	237	237
Australia	east	Australia	Capital Territory	captive	AU-01	AU-01-08	109	117	126	190	133	133	142	194	200	212	108	115	223	223	197	212	192	192	219	219	131	131	172	172	185	191	185	185	237	237
Australia	east	Australia	Capital Territory	captive	AU-01	AU-01-09	89	129	190	190	133	133	194	194	200	212	108	108	223	223	188	197	192	192	219	219	131	131	172	176	185	191	173	185	237	237
Australia	east	Australia	Capital Territory	captive	AU-01	AU-01-10	117	117	187	190	133	133	190	194	212	212	102	108	223	223	188	212	191	191	219	219	131	131	172	172	191	191	173	173	235	237
Australia	east	Australia	Capital Territory	captive	AU-01	AU-01-11	109	109	188	194	133	133	198	198	200	212	108	115	231	245	188	212	191	192	219	219	131	131	169	172	191	191	173	173	231	237
Australia	east	Australia	Capital Territory	captive	AU-01	AU-01-12	109	117	190	194	135	135	194	198	200	200	108	108	231	231	203	212	191	192	219	219	131	131	169	169	185	191	185	187	233	237
Australia	east	Australia	Capital Territory	captive	AU-01	AU-01-13	109	109	161	190	133	133	194	194	200	212	108	111	223	252	188	197	191	192	219	219	131	131	169	169	191	191	177	177	237	237
Australia	east	Australia	Capital Territory	captive	AU-01	AU-01-14	109	109	187	189	133	135	190	194	212	212	102	115	223	252	200	212	191	192	219	219	131	131	169	172	191	191	177	187	233	237
Australia	east	Australia	Capital Territory	captive	AU-01	AU-01-15	109	109	170	190	133	133	194	212	200	200	102	115	233	252	188	188	191	191	219	219	131	131	169	176	185	191	185	185	233	237
Australia	east	Australia	Capital Territory	captive	AU-01	AU-01-16	89	109	172	190	133	133	194	194	200	200	108	108	223	252	212	212	191	191	219	219	131	139	169	169	191	191	187	187	233	237
Australia	east	Australia	Capital Territory	captive	AU-01	AU-01-17	99	109	172	172	133	133	194	198	200	212	108	115	223	252	188	197	191	191	219	219	131	131	169	172	191	191	177	187	237	237
Australia	east	Australia	Capital Territory	captive	AU-01	AU-01-18	109	109	187	187	133	135	190	190	200	200	108	108	229	231	188	203	191	191	219	219	131	131	169	172	185	191	177	177	235	237
Australia	east	Australia	Capital Territory	captive	AU-01	AU-01-19	102	121	170	190	133	133	194	194	212	212	108	120	223	252	188	188	192	192	219	219	131	131	169	172	185	191	185	187	235	237
Australia	east	Australia	Capital Territory	captive	AU-01	AU-01-20	109	121	172	187	133	133	190	190	200	200	102	115	152	223	197	197	192	197	219	219	131	131	169	172	191	191	177	177	237	237
Australia	west	Australia	Western	captive	AU-02	AU-02-01	99	99	190	190	133	133	190	194	200	200	115	115	252	252	188	203	197	197	219	219	131	131	172	172	185	191	187	187	233	233
Australia	west	Australia	Western	captive	AU-02	AU-02-02	99	141	187	187	133	133	142	190	200	218	108	115	229	252	188	188	191	191	219	219	131	131	172	172	185	191	142	142	231	233
Australia	west	Australia	Western	captive	AU-02	AU-02-03	89	99	188	188	133	133	142	194	200	200	102	115	152	252	188	188	191	192	219	219	131	131	172	174	185	191	177	177	231	231
Australia	west	Australia	Western	captive	AU-02	AU-02-04	99	117	188	188	133	133	190	194	218	218	115	115	152	152	188	188	191	191	219	219	131	131	172	172	185	191	187	187	233	233
Australia	west	Australia	Western	captive	AU-02	AU-02-05	99	141	190	190	133	133	142	194	200	200	108	115	152	152	188	188	191	192	219	219	131	131	172	172	185	191	177	187	233	237
Australia	west	Australia	Western	captive	AU-02	AU-02-06	105	117	187	190	133	133	190	194	200	200	102	115	219	229	188	188	192	192	219	219	131	131	172	172	185	191	187	187	231	233
Australia	west	Australia	Western	captive	AU-02	AU-02-07	89	99	176	188	133	133	190	194	218	218	115	115	219	252	188	188	192	192	219	219	78	131	172	172	185	191	187	187	231	231
Australia	west	Australia	Western	captive	AU-02	AU-02-08	117	141	187	190	133	133	142	142	200	218	115	115	219	252	188	212	197	197	219	219	131	131	172	172	191	191	129	142	231	233
Australia	west	Australia	Western	captive	AU-02	AU-02-09	89	99	187	188	133	133	190	194	200	218	115	115	252	252	188	188	191	197	219	219	131	131	172	174	185	191	173	187	231	237
Australia	west	Australia	Western	captive	AU-02	AU-02-10	99	117	187	187	133	133	142	190	200	200	108	115	152	252	188	188	191	191	219	219	131	131	172	172	185	185	129	177	233	237
Australia	west	Australia	Western	captive	AU-02	AU-02-11	89	99	190	190	133	133	194	194	200	200	115	115	252	252	188	188	191	191	219	219	131	131	172	172	185	191	126	187	233	237
Australia	west	Australia	Western	captive	AU-02	AU-02-12	89	99	176	188	133	133	190	194	200	218	108	115	219	252	188	212	191	191	219	219	78	131	172	172	185	185	177	177	233	233
Australia	west	Australia	Western	captive	AU-02	AU-02-13	99	141	176	187	133	133	142	190	200	218	102	108	152	152	188	188	191	192	219	219	131	131	172	172	185	191	177	187	233	237
Australia	west	Australia	Western	captive	AU-02	AU-02-14	99	99	187	187	133	133	190	190	200	200	115	115	219	252	188	188	192	197	219	219	131	131	172	172	185	185	177	187	231	231
Australia	west	Australia	Western	captive	AU-02	AU-02-15	89	89	133	188	133	133	194	194	200	200	108	115	219	252	188	188	192	197	219	219	117	131	172	172	197	198	187	187	231	231
Australia	west	Australia	Western	captive	AU-02	AU-02-16	89	105	176	190	133	133	142	194	218	218	115	115	252	252	188	188	191	191	219	219	131	131	172	172	185	191	187	187	233	237
Australia	west	Australia	Western	captive	AU-02	AU-02-17	89	99	190	190	133	133	194	194	218	218	115	115	252	252	188	188	191	191	219	219	131	131	172	174	191	191	160	187	231	233
Australia	west	Australia	Western	captive	AU-02	AU-02-18	89	105	187	187	133	133	190	194	200	218	115	115	252	252	188	188	191	192	219	219	131	131	172	172	191	191	166	187	233	233
Australia	west	Australia	Western	captive	AU-02	AU-02-19	99	99	188	190	133	133	194	194	200	218	108	108	249	252	188	212	191	197	219	219	131	131	172	174	191	191	177	177	233	237
Australia	west	Australia	Western	captive	AU-02	AU-02-20	89	99	187	206	133	133	194	194	200	218	115	115	152	159	188	188	191	197	219	219	131	137	172	172	185	198	126	163	229	233
Australia	west	Australia	Western	captive	AU-03	AU-03-01	99	117	176	187	133	133	190	194	200	218	108	115	152	152	188	188	191	197	219	219	78	131	172	172	185	191	187	187	231	231
Australia	west	Australia	Western	captive	AU-03	AU-03-02	89	99	188	188	133	133	194	194	200	200	115	115	252	252	188	188	191	191	219	219	131	131	172	172	191	191	177	187	231	233
Australia	west	Australia	Western	captive	AU-03	AU-03-03	89	117	178	188	133	133	190	194	211	217	115	117	229	245	188	194	191	197	219	222	131	139	172	178	191	195	177	187	229	231
Australia	west	Australia	Western	captive	AU-03	AU-03-04	99	105	165	165	133	133	142	194	200	200	115	117	219	219	188	212	191	191	219	219	131	131	172	172	191	197	187	187	231	237
Australia	west	Australia	Western	captive	AU-03	AU-03-05	99	141	187	187	133	133	190	194	200	218	102	108	152	229	188	188	191	191	219	219	131	131	172	172	185	185	187	187	231	233
Australia	west	Australia	Western	captive	AU-03	AU-03-06	99	117	165	190	133	133	194	194	200	200	115	115	219	252	188	212	197	197	219	219	131	131	172	172	185	185	160	187	231	237
Australia	west	Australia	Western	captive	AU-03	AU-03-07	99	99	188	190	133	133	194	194	200	218	115	117	252	252	188	203	191	192	219	219	117	131	172	172	191	197	177	177	231	233
Australia	west	Australia	Western	captive	AU-03	AU-03-08	89	99	188	188	133	133	194	194	200	218	108	115	219	219	188	188	191	192	219	219	78	131	172	172	185	191	187	187	231	233
Australia	west	Australia	Western	captive	AU-03	AU-03-09	89	89	188	190	133	133	194	194	218	218	108	115	252	252	188	188	191	197	219	219	131	131	172	172	185	191	177	187	233	237
Australia	west	Australia	Western	captive	AU-03	AU-03-10	89	99	188	190	133	133	194	194	218	218	115	115	219	252	188	188	191	197	219	219	131	131	172	172	185	185	177	177	231	233
Australia	west	Australia	Western	captive	AU-03	AU-03-11	99	117	190	190	133	133	194	194	200	218	115	115	219	252	188	212	191	192	219	219	131	131	172	172	185	187	187	187	231	237
Australia	west	Australia	Western	captive	AU-03	AU-03-12	99	141	188	188	133	133	194	194	218	218	115	115	219	252	188	212	191	197	219	219	131	131	172	174	185	191	187	187	231	233
Australia	west	Australia	Western	captive	AU-03	AU-03-13	99	99	188	190	133	133	194	194	200	218	108	115	252	252	188	188	191	197	219	219	131	131	172	172	185	185	177	187	231	233
Australia	west	Australia	Western	captive	AU-03	AU-03-14	99	99	165	188	133	133	190	194	218	218	108	115	252	252	188	203	191	191	219	219	131	131	172	172	191	191	187	187	231	233
Australia	west	Australia	Western	captive	AU-03	AU-03-15	99	99	188	190	133	133	194	194	218	218	115	115	252	252	188	188	191	191	219	219	131	131	172	172	185	185	187	187	231	231
Australia	west	Australia	Western	captive	AU-03	AU-03-16	99	117	188	188	133	133	194	194	200	218	108	115	219	252	188	188	191	191	219	219	131	131	172	174	185	191	187	187	231	237
Australia	west	Australia	Western	captive	AU-03	AU-03-17	89	117	187	188	133	133	190	194	218	218	108	115	229	252	188	212	191	191	219	219	131	131	172	172	185	191	177	187	231	233
Australia	west	Australia	Western	captive	AU-03	AU-03-18	99	99	188	188	133	133	190	194	200	218	115	115	249	252	188	203	191	197	219	219	131	131	172	172	185	185	160	187	231	231
Australia	west	Australia	Western	captive	AU-03	AU-03-19	99	99	187	188	133	133	190	194	200	218	115	115	249	252	188	212	191	192	219	219	117	131	172	172	185	185	187	187	231	233
Australia	west	Australia	Western	captive	AU-03	AU-03-20	99	99	188	188	133	133	190	194	218	218	108	115	249	252	188	212	191	191	219	219	131	131	172	174	185	197	187	187	231	237
Australia	east	Australia	New South Wales	captive	AU-04	AU-04-01	102	121	170	190	133	135	194	194	200	212	108	108	231	252	188	188	191	191	219	219	131	131	172	172	191	191	183	183	227	227
Australia	east	Australia	New South Wales	captive	AU-04	AU-04-02	121	121	190	190	133	135	194	194	212	212	102	115	231	252	188	197	191	196	219	219	131	131	176	176	191	191	142	183	233	237
Australia	east	Australia	New South Wales	captive	AU-04	AU-04-03	102	121	190	190	133	133	194	194	212	212	108	111	219	227	188	188	191	191	219	219	119	131	172	176	191	191	181	181	233	237
Australia	east	Australia	New South Wales	captive	AU-04	AU-04-04	121	141	189	190	133	133	194	198	212	212	108	111	227	252	188	197	191	196	219	219	131	131	170	172	191	191	142	183	227	233
Australia	east	Australia	New South Wales	captive	AU-04	AU-04-05	102	109	170	189	135	135	194	194	200	212	108	108	231	252	188	197	191	191	219	219	131	131	172	172	185	191	183	185	233	233
Australia	east	Australia	New South Wales	captive	AU-04	AU-04-06	96	141	170	190	133	133	194	194	212	212	111	115	223	231	188	197	196	196	219	219	131	131	170	176	191	191	181	183	227	233
Australia	east	Australia	New South Wales	captive	AU-04	AU-04-07	102	121	170	190	133	133	194	194	200	200	108	111	223	231	188	197	191	191	219	219	131	131	170	172	185	185	175	183	227	233
Australia	east	Australia	New South Wales	captive	AU-04	AU-04-08	96	102	190	190	133	133	142	194	212	212	102	108	252	252	188	197	191	191	219	219	131	131	172	172	185	191	183	185	227	233
Australia	east	Australia	New South Wales	captive	AU-04	AU-04-09	102	102	189	190	133	133	194	198	212	212	102	111	219	223	188	197	191	191	219	219	131	131	170	172	185	191	183	185	227	233
Australia	east	Australia	New South Wales	captive	AU-04	AU-04-10	121	121	190	190	133	135	194	194	212	212	108	108	231	252	188	197	191	191	219	219	131	131	172	172	185	191	142	185	227	233
Australia	east	Australia	New South Wales	captive	AU-04	AU-04-11	102	102	190	190	133	133	194	198	212	212	108	108	227	252	197	197	191	191	219	219	131	131	172	176	191	191	183	183	227	233
Australia	east	Australia	New South Wales	captive	AU-04	AU-04-12	102	121	189	190	133	135	194	194	200	200	102	108	231	252	188	188	191	196	219	219	131	131	170	172	191	191	183	183	227	233
Australia	east	Australia	New South Wales	captive	AU-04	AU-04-13	102	102	190	190	133	133	194	198	200	212	111	115	219	252	188	197	191	191	219	219	131	131	172	176	191	191	142	142	227	237
Australia	east	Australia	New South Wales	captive	AU-04	AU-04-14	99	102	170	190	133	135	194	194	212	212	108	111	219	227	188	188	191	191	219	219	131	131	170	170	191	191	183	183	233	233
Australia	east	Australia	New South Wales	captive	AU-04	AU-04-15	102	102	170	190	133	135	198	198	200	200	108	111	219	227	188	188	191	191	219	219	131	131	170	172	191	191	183	183	233	233
Australia	east	Australia	New South Wales	captive	AU-04	AU-04-16	102	141	190	190	133	135	142	194	212	212	111	115	219	231	197	197	191	196	219	219	131	131	172	172	191	191	142	185	233	235
Australia	east	Australia	New South Wales	captive	AU-04	AU-04-17	121	121	170	190	133	133	194	198	212	212	102	108	231	245	188	188	191	191	219	219	131	131	172	172	185	185	183	185	227	233
Australia	east	Australia	New South Wales	captive	AU-04	AU-04-18	102	102	190	190	133	133	194	194	212	212	111	115	231	231	188	197	191	196	219	219	131	131	170	176	191	191	183	183	235	237
Australia	east	Australia	New South Wales	captive	AU-04	AU-04-19	99	99	170	190	133	133	194	194	212	212	111	115	252	252	188	197	191	196	219	219	131	131	170	172	191	191	183	185	227	233
Australia	east	Australia	New South Wales	captive	AU-04	AU-04-20	102	141	170	190	133	133	194	198	212	212	108	108	227	227	188	197	196	196	219	219	131	131	172	176	185	191	183	185	233	237
Australia	west	Australia	Western	wild	AU-05	AU-05-01	99	117	190	190	133	133	194	206	218	218	108	115	252	252	188	188	191	191	219	219	131	131	172	172	185	185	185	187	231	233
Australia	west	Australia	Western	wild	AU-05	AU-05-02	99	99	187	190	133	133	190	194	200	218	108	115	252	252	188	212	191	191	219	219	131	131	172	172	185	186	187	187	231	233
Australia	west	Australia	Western	wild	AU-05	AU-05-03	99	117	174	187	133	133	190	196	200	200	108	115	219	252	188	188	191	191	219	219	131	131	172	172	185	193	185	185	233	233
Australia	west	Australia	Western	wild	AU-05	AU-05-04	99	99	187	190	133	133	194	196	200	200	108	115	219	252	188	197	191	191	219	219	131	131	172	172	185	191	177	187	233	237
Australia	west	Australia	Western	wild	AU-05	AU-05-05	89	99	188	190	133	133	190	194	200	200	108	108	223	252	188	197	191	191	219	219	131	131	172	172	185	185	185	185	233	233
Australia	west	Australia	Western	wild	AU-05	AU-05-06	99	99	187	188	133	133	190	194	200	200	115	115	229	252	188	203	191	192	219	219	131	131	172	172	197	197	177	177	231	237
Australia	west	Australia	Western	wild	AU-05	AU-05-07	99	99	188	190	133	133	194	194	200	218	108	115	252	252	188	188	191	197	219	219	131	131	172	174	191	191	185	187	233	233
Australia	west	Australia	Western	wild	AU-05	AU-05-08	89	99	188	189	135	135	142	194	218	218	115	115	152	252	188	188	191	191	219	219	131	131	172	172	191	191	177	177	231	233
Australia	west	Australia	Western	wild	AU-05	AU-05-09	99	117	187	188	133	133	190	194	200	218	115	115	252	252	188	188	191	197	219	219	131	131	172	172	185	191	177	177	231	233
Australia	west	Australia	Western	wild	AU-05	AU-05-10	89	99	187	188	133	133	190	194	200	200	115	117	252	252	188	188	191	191	219	219	131	131	172	172	185	185	185	187	233	233
Australia	west	Australia	Western	wild	AU-05	AU-05-11	99	99	190	190	133	133	194	194	218	218	108	115	223	252	188	188	191	192	219	219	131	131	172	174	185	185	177	185	231	231
Australia	west	Australia	Western	wild	AU-05	AU-05-12	99	99	189	190	133	135	194	252	200	200	108	115	252	252	188	188	191	192	219	219	131	137	172	174	185	185	142	177	229	231
Australia	west	Australia	Western	wild	AU-05	AU-05-13	99	99	188	188	133	133	190	194	200	218	108	115	223	252	188	188	191	197	219	219	131	131	172	172	191	191	177	177	231	233
Australia	west	Australia	Western	wild	AU-05	AU-05-14	99	99	187	189	133	133	190	194	200	218	108	115	252	252	188	212	191	191	219	219	131	131	172	172	191	191	177	181	231	237
Australia	west	Australia	Western	wild	AU-05	AU-05-15	99	117	188	190	133	133	194	194	200	218	108	115	223	229	188	188	191	192	219	219	131	131	172	172	185	197	177	177	231	237
Australia	west	Australia	Western	wild	AU-05	AU-05-16	99	99	187	187	133	133	190	194	200	200	115	115	219	252	188	188	191	191	219	219	131	139	172	174	185	185	177	185	231	233
Australia	west	Australia	Western	wild	AU-05	AU-05-17	99	99	190	190	133	133	194	194	200	218	115	115	219	219	188	212	191	191	219	219	131	139	172	172	185	191	177	187	233	233
Australia	west	Australia	Western	wild	AU-05	AU-05-18	99	117	187	190	133	133	142	194	200	218	115	117	223	252	188	212	191	192	219	219	131	131	172	174	185	191	177	185	233	237
Australia	east	Australia	Victoria	captive	AU-06	AU-06-01	117	121	172	172	133	133	142	198	212	212	102	111	229	229	212	212	191	197	219	219	131	131	169	172	191	191	187	187	237	237
Australia	east	Australia	Victoria	captive	AU-06	AU-06-02	99	121	172	172	133	133	198	198	200	200	108	108	152	152	203	203	191	192	219	219	131	131	169	172	185	191	173	173	235	235
Australia	east	Australia	Victoria	captive	AU-06	AU-06-03	99	121	172	174	133	133	142	198	200	212	108	115	229	252	188	197	192	196	219	219	131	131	169	172	185	191	187	187	233	233
Australia	east	Australia	Victoria	captive	AU-06	AU-06-04	99	102	170	172	133	133	198	198	212	212	108	115	229	229	188	200	191	192	219	219	131	131	169	172	191	191	173	175	233	235
Australia	east	Australia	Victoria	captive	AU-06	AU-06-05	99	121	170	190	133	133	142	194	200	212	108	111	152	233	188	188	191	192	219	219	131	131	169	169	191	191	173	187	237	237
Australia	east	Australia	Victoria	captive	AU-06	AU-06-06	109	121	174	187	133	133	194	194	202	212	108	108	223	233	188	212	191	191	219	219	131	131	169	172	191	191	177	187	233	237
Australia	east	Australia	Victoria	captive	AU-06	AU-06-07	109	121	172	172	133	133	142	142	200	212	108	108	229	231	188	203	191	196	219	219	131	131	172	172	185	191	173	187	233	237
Australia	east	Australia	Victoria	captive	AU-06	AU-06-08	121	121	187	190	133	133	142	142	200	212	108	111	233	252	188	212	191	192	219	219	131	131	169	172	191	191	187	187	235	235
Australia	east	Australia	Victoria	captive	AU-06	AU-06-09	99	99	187	187	133	135	190	198	200	212	102	108	152	233	188	203	197	197	219	219	131	131	176	176	186	191	177	187	233	237
Australia	east	Australia	Victoria	captive	AU-06	AU-06-10	121	121	174	190	133	135	142	142	200	212	102	108	229	233	200	212	191	192	219	219	131	131	169	169	191	191	126	177	235	237
Australia	east	Australia	Victoria	captive	AU-06	AU-06-11	121	121	174	190	133	135	194	194	200	200	108	108	223	231	188	212	192	192	219	219	131	131	169	176	185	191	173	177	231	237
Australia	east	Australia	Victoria	captive	AU-06	AU-06-12	99	99	174	187	133	135	190	190	200	200	108	115	233	233	188	200	191	192	219	219	131	131	169	172	191	193	177	177	235	237
Australia	east	Australia	Victoria	captive	AU-06	AU-06-13	109	121	190	190	135	135	194	198	200	200	108	108	233	233	188	212	191	192	219	219	131	131	169	176	185	186	177	187	231	237
Australia	east	Australia	Victoria	captive	AU-06	AU-06-14	99	121	172	190	133	133	142	142	200	212	108	120	152	231	197	203	191	192	219	219	131	131	169	172	185	191	177	177	233	237
Australia	east	Australia	Victoria	captive	AU-06	AU-06-15	99	121	172	174	133	133	194	198	200	212	108	108	233	252	188	197	191	197	219	219	131	131	169	174	185	191	173	173	233	237
Australia	east	Australia	Victoria	captive	AU-06	AU-06-16	99	99	174	187	133	133	190	194	212	212	108	108	223	231	188	212	191	192	219	219	131	131	172	172	185	191	177	177	237	237
Australia	east	Australia	Victoria	captive	AU-06	AU-06-17	109	109	174	174	133	135	194	198	200	200	108	111	223	223	188	212	191	192	219	219	131	131	169	169	191	191	187	187	237	237
Australia	east	Australia	Victoria	captive	AU-06	AU-06-18	99	109	190	190	133	133	194	194	200	200	108	108	233	252	188	197	191	191	219	219	131	131	169	176	185	191	173	173	233	237
Australia	east	Australia	Victoria	captive	AU-06	AU-06-19	109	117	174	174	133	133	190	194	200	200	102	108	229	252	188	188	191	191	219	219	131	131	169	176	185	191	173	173	237	237
Australia	east	Australia	Victoria	captive	AU-06	AU-06-20	99	109	172	172	133	133	190	198	200	200	108	108	223	252	188	188	191	191	219	219	131	131	172	176	191	191	177	187	237	237
Australia	east	Australia	Victoria	captive	AU-06	AU-06-21	109	121	172	187	133	133	142	194	200	212	108	115	152	229	188	203	191	196	219	219	131	131	169	169	185	191	173	173	233	235
Australia	east	Australia	Victoria	captive	AU-06	AU-06-22	109	121	172	174	133	135	190	194	200	200	108	108	223	231	188	188	192	192	219	219	131	131	172	172	191	191	177	187	237	237
Australia	east	Australia	Victoria	captive	AU-06	AU-06-23	109	109	187	190	133	133	142	194	212	212	108	115	223	233	197	212	191	192	219	219	131	131	169	172	191	191	173	187	235	237
Australia	east	Australia	Victoria	captive	AU-06	AU-06-24	99	121	174	190	133	135	190	194	200	212	108	108	231	233	188	212	196	196	219	219	131	131	169	176	191	191	173	173	233	235
Australia	east	Australia	Victoria	captive	AU-06	AU-06-25	109	109	172	187	133	133	194	194	212	212	108	108	233	233	188	212	191	191	219	219	131	131	172	172	191	191	173	177	237	237
Australia	east	Australia	Victoria	captive	AU-06	AU-06-26	109	109	172	187	133	133	190	198	200	200	108	108	223	252	188	200	191	191	219	219	131	131	169	176	185	185	173	177	235	237
Australia	east	Australia	Victoria	captive	AU-06	AU-06-27	117	121	187	187	133	133	190	194	200	212	102	108	245	252	188	200	191	192	219	219	131	131	169	176	186	191	177	177	235	237
Australia	east	Australia	Victoria	captive	AU-06	AU-06-28	99	121	190	190	133	135	194	198	200	212	111	115	152	152	188	188	191	192	219	219	131	131	169	176	185	191	187	187	237	237
Australia	east	Australia	Victoria	captive	AU-06	AU-06-29	121	121	170	174	133	135	190	194	200	212	108	120	152	252	212	212	192	192	219	219	131	131	169	172	191	191	173	187	235	237
Australia	east	Australia	Victoria	captive	AU-06	AU-06-30	99	102	187	190	133	133	142	198	200	212	108	115	229	252	188	212	191	196	219	219	131	131	169	172	191	191	173	177	233	237
Australia	east	Australia	Victoria	captive	AU-06	AU-06-31	89	109	172	190	133	133	194	194	212	212	111	115	223	229	188	188	191	192	219	219	131	139	172	176	185	185	177	177	237	238
Australia	east	Australia	Victoria	captive	AU-06	AU-06-32	109	121	172	187	133	135	142	190	200	212	108	111	231	252	188	212	191	197	219	219	131	131	169	172	191	191	177	187	233	235
Australia	east	Australia	Victoria	captive	AU-06	AU-06-33	109	121	170	187	133	133	190	198	200	200	108	108	233	252	188	188	191	191	219	219	131	131	169	169	191	191	173	177	233	233
Australia	east	Australia	Victoria	captive	AU-06	AU-06-34	99	121	176	187	133	135	142	190	200	200	108	108	252	252	188	188	191	192	219	219	131	131	172	172	185	191	177	177	233	237
Australia	east	Australia	Victoria	captive	AU-06	AU-06-35	99	99	172	190	133	133	194	198	200	212	102	117	223	231	188	197	191	191	219	219	131	131	169	172	185	191	187	187	237	237
Australia	east	Australia	Victoria	captive	AU-06	AU-06-36	121	121	190	190	133	135	194	198	200	200	102	108	223	223	203	212	191	192	219	219	131	131	169	176	191	191	173	173	235	237
Australia	east	Australia	Victoria	captive	AU-06	AU-06-37	109	121	170	190	133	133	198	198	200	212	115	115	231	233	212	212	191	191	219	219	131	131	169	176	186	191	173	187	237	239
Australia	east	Australia	Victoria	captive	AU-06	AU-06-38	99	109	172	174	133	135	142	198	200	212	108	120	252	252	197	212	192	192	219	219	131	131	169	169	185	191	173	173	235	237
Australia	east	Australia	Victoria	captive	AU-06	AU-06-39	99	109	172	190	133	133	194	194	200	212	108	108	223	229	197	197	192	192	219	219	131	131	172	172	185	185	185	187	233	237
Australia	east	Australia	Victoria	captive	AU-06	AU-06-40	99	99	172	172	133	133	194	198	200	212	102	117	152	252	188	203	191	191	219	219	131	131	169	172	185	191	187	187	237	237
Australia	east	Australia	Victoria	captive	AU-06	AU-06-41	109	109	187	192	133	133	142	142	200	212	108	120	223	252	188	212	191	192	219	219	131	131	176	176	185	191	173	177	235	237
Australia	east	Australia	Victoria	captive	AU-06	AU-06-42	99	99	187	190	135	135	190	198	200	212	108	108	233	233	188	203	192	197	219	219	131	131	176	176	185	185	177	187	233	237
Australia	east	Australia	Victoria	captive	AU-06	AU-06-43	109	109	187	187	133	135	190	194	212	212	108	115	231	231	197	212	192	192	219	219	131	131	169	169	191	191	177	177	233	233
Australia	east	Australia	Victoria	captive	AU-06	AU-06-44	99	121	172	190	133	133	190	194	200	212	108	115	231	252	200	212	191	192	219	219	131	131	169	176	185	191	173	177	233	237
Australia	east	Australia	Victoria	captive	AU-06	AU-06-45	109	121	172	174	133	135	142	190	200	212	108	111	152	252	188	212	191	192	219	219	131	131	169	172	185	191	173	187	237	239
Australia	east	Australia	Victoria	captive	AU-06	AU-06-46	99	117	174	187	133	135	194	198	200	212	102	108	229	233	188	212	191	192	219	219	131	131	169	172	191	191	177	187	233	237
Australia	east	Australia	Victoria	captive	AU-06	AU-06-47	99	109	172	187	135	135	142	194	200	212	108	120	223	233	188	212	191	196	219	219	131	131	172	176	185	191	173	185	233	235
Australia	east	Australia	Victoria	captive	AU-06	AU-06-48	102	109	174	190	133	135	190	194	200	200	108	117	231	252	197	212	191	192	219	219	131	131	169	172	185	191	175	187	235	237
Australia	east	Australia	Victoria	captive	AU-06	AU-06-49	99	109	187	190	133	135	142	198	212	212	108	115	229	233	188	197	192	196	219	219	131	131	169	174	185	191	177	187	233	237
Australia	east	Australia	Victoria	captive	AU-06	AU-06-50	109	121	172	192	133	135	194	198	200	212	108	117	152	223	188	212	191	192	219	219	131	131	169	172	186	191	173	187	237	238
Australia	Polynesia	New Zealand	Wellington	captive	AU-07	AU-07-01	117	117	187	187	133	133	190	190	211	211	108	115	231	252	188	203	191	191	219	219	113	131	172	172	191	191	177	177	227	235
Australia	Polynesia	New Zealand	Wellington	captive	AU-07	AU-07-02	89	117	188	188	133	133	194	194	211	212	108	115	229	229	188	200	195	197	219	219	113	131	172	182	185	191	177	177	227	235
Australia	Polynesia	New Zealand	Wellington	captive	AU-07	AU-07-03	99	117	187	188	133	133	190	194	212	212	115	115	229	231	203	203	191	197	219	219	115	131	182	182	185	191	177	181	229	235
Australia	Polynesia	New Zealand	Wellington	captive	AU-07	AU-07-04	99	99	188	190	133	133	194	194	211	211	108	111	229	252	188	203	191	197	219	222	74	131	172	172	191	191	177	177	233	233
Australia	Polynesia	New Zealand	Wellington	captive	AU-07	AU-07-05	89	99	172	188	133	133	183	237	212	212	108	115	229	252	188	200	197	197	219	219	131	131	182	182	191	191	177	177	229	233
Australia	Polynesia	New Zealand	Wellington	captive	AU-07	AU-07-06	117	117	172	174	133	133	190	190	212	212	108	115	152	231	200	200	197	197	222	222	131	131	182	182	191	191	177	181	237	237
Australia	Polynesia	New Zealand	Wellington	captive	AU-07	AU-07-07	89	89	188	202	133	133	190	223	212	212	108	115	229	229	188	203	191	197	219	222	111	131	182	182	191	191	163	181	227	233
Australia	Polynesia	New Zealand	Wellington	captive	AU-07	AU-07-08	89	99	188	188	133	133	194	194	212	212	115	115	231	231	200	203	191	197	219	222	131	131	172	182	191	191	163	181	235	235
Australia	Polynesia	New Zealand	Wellington	captive	AU-07	AU-07-09	89	96	188	188	133	133	194	194	211	212	108	111	229	231	188	200	191	191	219	222	115	131	172	172	191	193	177	177	229	237
Australia	Polynesia	New Zealand	Wellington	captive	AU-07	AU-07-10	89	117	187	187	133	133	190	190	211	211	115	115	229	252	188	203	191	197	219	219	131	143	172	172	191	191	151	177	229	233
Australia	Polynesia	New Zealand	Wellington	captive	AU-07	AU-07-11	89	89	187	188	133	133	190	190	212	212	108	115	229	252	188	200	191	191	219	222	115	131	178	182	191	191	177	177	229	235
Australia	Polynesia	New Zealand	Wellington	captive	AU-07	AU-07-12	99	105	187	187	133	133	190	190	212	212	108	108	152	152	188	203	191	197	219	222	131	131	172	172	185	191	163	177	229	235
Australia	Polynesia	New Zealand	Wellington	captive	AU-07	AU-07-13	89	103	188	190	133	133	194	233	212	212	108	108	252	252	200	203	191	191	219	219	131	131	172	182	191	191	177	177	233	235
Australia	Polynesia	New Zealand	Wellington	captive	AU-07	AU-07-14	89	89	188	188	133	133	194	194	211	211	115	115	229	252	203	203	191	197	219	219	78	131	182	182	191	191	126	181	235	235
Australia	Polynesia	New Zealand	Wellington	captive	AU-07	AU-07-15	105	117	187	190	133	133	194	194	211	211	106	115	252	252	203	203	191	191	219	219	78	115	172	182	191	194	142	151	227	237
Australia	Polynesia	New Zealand	Wellington	captive	AU-07	AU-07-16	89	96	188	188	133	133	190	194	211	211	108	108	229	229	188	188	197	197	219	219	113	131	172	172	191	191	177	177	227	233
Australia	Polynesia	New Zealand	Wellington	captive	AU-07	AU-07-17	89	89	188	188	133	133	190	190	211	211	111	111	152	252	188	200	191	197	219	222	131	131	172	182	185	191	177	181	235	237
Australia	Polynesia	New Zealand	Wellington	captive	AU-07	AU-07-18	117	117	174	187	133	135	190	190	212	212	108	115	231	252	200	200	191	197	219	222	131	131	182	182	191	191	177	181	237	237
Australia	Polynesia	New Zealand	Wellington	captive	AU-07	AU-07-19	94	117	174	187	133	172	194	194	211	212	108	115	231	252	188	200	191	197	219	219	131	131	172	182	191	194	177	177	227	235
Australia	Polynesia	New Zealand	Wellington	captive	AU-07	AU-07-20	73	89	188	188	133	133	183	194	212	212	115	115	229	252	188	188	191	191	219	222	131	131	182	182	191	191	181	181	233	235
Australia	Polynesia	New Zealand	Auckland	wild	AU-08	AU-08-01	89	117	187	188	133	133	190	194	212	212	108	115	229	229	188	203	191	191	222	222	131	131	172	182	191	191	177	177	233	233
Australia	Polynesia	New Zealand	Auckland	wild	AU-08	AU-08-02	99	105	188	188	133	133	190	190	212	212	108	115	229	229	200	203	191	191	222	222	119	131	172	182	191	191	177	177	233	233
Australia	Polynesia	New Zealand	Auckland	wild	AU-08	AU-08-03	89	99	190	190	133	133	194	194	211	211	115	115	152	229	200	203	191	191	222	222	119	139	172	172	191	191	177	177	233	235
Australia	Polynesia	New Zealand	Auckland	wild	AU-08	AU-08-04	89	117	187	187	133	133	190	190	212	212	108	108	231	231	188	200	191	191	219	222	113	131	172	182	191	191	177	177	227	235
Australia	Polynesia	New Zealand	Auckland	wild	AU-08	AU-08-05	73	89	187	188	133	133	190	194	211	212	108	111	231	231	200	200	191	191	219	222	139	139	172	182	191	191	177	177	227	233
Australia	Polynesia	New Zealand	Auckland	wild	AU-08	AU-08-06	99	117	188	188	133	135	190	194	211	212	108	115	152	229	188	203	191	191	219	219	78	113	172	172	191	191	177	177	227	233
Australia	Polynesia	New Zealand	Auckland	wild	AU-08	AU-08-07	89	99	187	190	133	133	190	194	211	211	108	108	152	252	200	200	191	191	219	219	131	139	172	182	191	191	177	177	235	235
Australia	Polynesia	New Zealand	Auckland	wild	AU-08	AU-08-08	89	96	176	190	133	133	194	194	212	212	108	115	229	229	203	203	191	197	219	219	131	131	172	182	191	191	126	177	233	233
Australia	Polynesia	New Zealand	Auckland	wild	AU-08	AU-08-09	89	89	188	188	133	135	194	194	211	211	108	115	252	252	200	203	191	197	219	222	139	139	182	182	191	191	177	181	233	233
Australia	Polynesia	New Zealand	Auckland	wild	AU-08	AU-08-10	89	117	188	190	133	133	194	194	212	212	115	115	229	252	188	188	191	195	219	219	78	113	182	182	191	191	126	181	227	233
Australia	Polynesia	New Zealand	Auckland	wild	AU-08	AU-08-11	73	89	187	190	133	133	190	194	211	211	115	115	229	229	188	203	191	195	219	222	111	119	172	182	191	191	163	177	233	233
Australia	Polynesia	New Zealand	Auckland	wild	AU-08	AU-08-12	117	117	187	188	133	133	190	190	212	212	108	108	152	229	200	203	191	191	219	222	131	131	172	172	191	191	177	177	233	235
Australia	Polynesia	New Zealand	Auckland	wild	AU-08	AU-08-13	117	117	190	190	133	135	194	194	212	212	111	115	229	252	188	188	191	197	222	222	115	131	182	182	191	191	181	181	229	235
Australia	Polynesia	New Zealand	Auckland	wild	AU-08	AU-08-14	99	99	187	187	133	133	190	190	212	212	108	115	229	252	188	203	191	191	219	219	74	131	182	182	191	191	177	181	229	233
Australia	Polynesia	New Zealand	Auckland	wild	AU-08	AU-08-15	89	117	140	190	133	133	194	194	212	212	108	115	231	231	188	188	197	197	219	219	115	131	182	182	191	191	177	177	229	229
Australia	Polynesia	New Zealand	Auckland	wild	AU-08	AU-08-16	73	73	188	190	133	133	194	194	212	212	111	115	229	252	200	200	191	191	219	222	131	131	172	182	191	191	126	177	227	227
Australia	Polynesia	New Zealand	Auckland	wild	AU-08	AU-08-17	117	117	188	188	133	133	190	194	211	212	108	108	152	252	200	203	197	197	219	222	119	119	182	182	191	193	177	181	233	237
Australia	Polynesia	New Zealand	Auckland	wild	AU-08	AU-08-18	99	99	188	188	133	133	194	194	211	212	108	108	229	229	188	203	197	197	219	222	131	139	182	182	191	191	181	183	233	235
Australia	Polynesia	New Zealand	Auckland	wild	AU-08	AU-08-19	73	99	187	187	133	133	190	190	212	212	108	115	229	252	188	203	191	191	219	219	119	131	172	182	191	191	177	177	233	235
Australia	Polynesia	New Zealand	Auckland	wild	AU-08	AU-08-20	89	99	174	188	133	135	194	194	211	212	108	108	152	252	200	200	191	197	219	222	74	115	182	182	191	191	177	177	235	235
Australia	Polynesia	USA	Hawaii	captive	AU-09	AU-09-01	117	117	178	178	133	191	190	201	200	212	102	111	229	231	209	209	195	201	219	219	131	131	169	172	195	198	177	177	233	237
Australia	Polynesia	USA	Hawaii	captive	AU-09	AU-09-02	117	117	172	174	133	135	194	196	200	212	102	115	229	245	206	212	192	201	222	222	131	131	172	172	197	198	177	177	237	237
Australia	Polynesia	USA	Hawaii	captive	AU-09	AU-09-03	117	117	178	188	133	191	196	198	211	211	102	115	152	231	188	209	195	195	219	222	131	131	172	178	197	198	175	177	237	237
Australia	Polynesia	USA	Hawaii	captive	AU-09	AU-09-04	117	117	174	174	133	191	190	190	200	200	115	117	229	229	188	188	192	192	219	222	131	131	172	172	193	195	177	177	233	233
Australia	Polynesia	USA	Hawaii	captive	AU-09	AU-09-05	117	117	174	188	133	133	198	198	200	212	102	117	152	245	188	212	192	195	219	222	131	139	178	178	198	198	177	177	237	237
Australia	Polynesia	USA	Hawaii	captive	AU-09	AU-09-06	117	117	172	187	133	133	190	190	191	200	108	117	241	241	188	212	192	192	219	222	131	131	169	178	193	198	173	177	231	235
Australia	Polynesia	USA	Hawaii	captive	AU-09	AU-09-07	117	117	172	188	133	133	198	198	200	212	102	117	152	231	188	209	195	195	219	219	131	139	178	178	198	198	177	177	231	237
Australia	Polynesia	USA	Hawaii	captive	AU-09	AU-09-08	117	117	174	188	133	133	194	194	200	200	102	102	219	241	212	212	192	192	219	219	131	131	169	169	198	198	166	173	231	237
Australia	Polynesia	USA	Hawaii	captive	AU-09	AU-09-09	117	117	174	188	133	133	190	194	200	200	115	117	219	229	212	212	195	197	219	222	131	131	169	169	198	198	177	177	231	237
Australia	Polynesia	USA	Hawaii	captive	AU-09	AU-09-10	117	117	188	188	133	133	190	190	200	200	117	117	231	231	188	188	192	192	213	222	131	139	169	178	198	198	177	177	231	237
Australia	Polynesia	USA	Hawaii	captive	AU-09	AU-09-11	117	117	172	188	133	191	196	198	200	211	115	117	229	229	209	212	192	197	213	222	131	139	172	178	198	198	175	177	229	231
Australia	Polynesia	USA	Hawaii	captive	AU-09	AU-09-12	99	117	174	174	133	135	194	201	200	211	102	117	219	231	188	212	197	201	213	213	131	131	169	170	198	198	171	171	237	237
Australia	Polynesia	USA	Hawaii	captive	AU-09	AU-09-13	117	117	172	188	133	191	190	196	200	200	102	117	229	231	188	203	192	192	219	219	131	139	178	178	195	198	175	175	231	237
Australia	Polynesia	USA	Hawaii	captive	AU-09	AU-09-14	99	99	172	172	133	191	190	194	212	212	108	117	241	241	203	212	192	192	219	222	131	131	172	178	193	198	171	177	235	237
Australia	Polynesia	USA	Hawaii	captive	AU-09	AU-09-15	117	117	172	188	135	135	190	198	200	200	102	117	231	231	188	209	192	195	213	219	131	131	169	178	193	193	173	177	229	231
Australia	Polynesia	USA	Hawaii	captive	AU-09	AU-09-16	117	117	188	188	135	135	190	194	200	200	108	115	229	241	188	188	195	201	222	222	131	131	169	169	193	198	177	177	231	233
Australia	Polynesia	USA	Hawaii	captive	AU-09	AU-09-17	117	117	187	188	135	135	190	190	200	200	117	117	219	243	188	188	192	195	219	219	131	131	169	178	195	198	173	173	231	237
Australia	Polynesia	USA	Hawaii	captive	AU-09	AU-09-18	117	117	174	188	133	191	190	198	200	212	102	117	219	241	212	212	192	192	213	219	131	139	178	178	193	198	177	177	235	237
Australia	Polynesia	USA	Hawaii	captive	AU-09	AU-09-19	117	117	174	176	191	191	196	198	200	211	117	117	152	231	188	212	195	195	219	219	131	131	178	178	193	197	175	177	231	235
Australia	Polynesia	USA	Hawaii	captive	AU-09	AU-09-20	99	117	172	174	135	191	190	190	212	212	102	102	231	231	203	212	195	197	213	222	131	131	178	178	193	198	132	177	237	237
Australia	Polynesia	USA	Hawaii	captive	AU-09	AU-09-21	117	117	174	174	191	191	190	190	212	212	102	108	229	241	209	209	195	201	213	219	131	131	172	178	193	198	173	175	233	237
Australia	Polynesia	USA	Hawaii	captive	AU-09	AU-09-22	99	117	174	178	133	135	190	198	200	212	111	117	231	241	188	209	192	195	213	219	131	139	169	178	197	198	173	177	233	237
Australia	west	Australia	Western	captive	AU-10	AU-10-01	99	99	188	190	133	133	194	194	200	212	108	115	219	252	188	188	191	191	219	219	131	131	163	172	185	191	126	187	231	233
Australia	west	Australia	Western	captive	AU-10	AU-10-02	99	99	188	190	133	133	194	194	200	218	115	115	219	252	188	188	191	192	219	219	131	131	172	172	185	191	177	187	231	233
Australia	west	Australia	Western	captive	AU-10	AU-10-03	99	99	190	190	133	133	194	194	200	200	108	115	219	252	188	200	191	191	219	219	113	131	172	172	185	185	187	187	231	235
Australia	west	Australia	Western	captive	AU-10	AU-10-04	99	117	187	190	133	133	190	194	212	218	115	115	252	252	188	188	191	192	219	219	131	131	174	174	185	191	177	187	233	233
Australia	west	Australia	Western	captive	AU-10	AU-10-05	99	99	188	190	133	133	194	194	200	200	102	115	152	252	188	188	191	191	219	219	113	131	172	172	185	191	187	187	231	231
Australia	west	Australia	Western	captive	AU-10	AU-10-06	99	99	188	188	133	133	190	194	200	218	108	115	152	252	188	188	192	197	219	219	131	131	172	172	185	185	187	187	233	237
Australia	west	Australia	Western	captive	AU-10	AU-10-07	117	117	188	188	133	133	190	194	200	218	115	115	219	252	188	188	191	191	219	219	131	131	163	172	185	197	177	187	229	231
Australia	west	Australia	Western	captive	AU-10	AU-10-08	99	99	188	190	133	133	194	194	211	212	108	117	219	223	188	188	191	191	219	219	113	131	153	174	191	191	171	177	231	233
Australia	west	Australia	Western	captive	AU-10	AU-10-09	99	121	188	190	133	133	194	194	200	200	108	115	229	252	188	188	191	197	219	219	131	131	172	172	191	191	187	187	233	233
Australia	west	Australia	Western	captive	AU-10	AU-10-10	99	99	168	187	133	133	190	194	212	212	102	115	219	252	188	200	191	191	219	219	131	131	169	172	185	191	173	187	231	233
Australia	west	Australia	Western	captive	AU-10	AU-10-11	99	99	187	190	133	133	190	190	218	218	115	115	219	252	188	188	191	191	219	219	131	131	172	172	191	191	171	187	233	237
Australia	west	Australia	Western	captive	AU-10	AU-10-12	99	99	188	188	133	133	190	194	200	200	115	115	219	252	188	212	191	191	219	219	131	131	172	172	197	197	187	187	231	231
Australia	west	Australia	Western	captive	AU-10	AU-10-13	99	99	190	190	133	133	194	194	200	200	115	115	219	252	188	188	191	191	219	219	131	131	172	172	191	197	177	177	231	237
Australia	west	Australia	Western	captive	AU-10	AU-10-14	99	99	190	190	133	133	194	194	200	218	108	117	219	252	188	188	191	191	219	219	131	131	169	172	191	191	132	177	233	237
Australia	west	Australia	Western	captive	AU-10	AU-10-15	99	117	187	188	133	133	190	194	200	218	115	117	219	252	188	188	191	191	219	219	131	131	172	172	185	191	177	177	231	233
Australia	west	Australia	Western	captive	AU-10	AU-10-16	99	99	188	190	133	133	194	194	200	200	108	108	219	252	188	188	192	197	219	219	131	131	172	172	191	191	177	187	231	233
Australia	west	Australia	Western	captive	AU-10	AU-10-17	117	117	190	190	133	133	194	194	218	218	108	115	152	252	188	188	191	191	219	219	131	131	172	172	191	191	187	187	233	237
Australia	west	Australia	Western	captive	AU-10	AU-10-18	99	117	190	190	133	133	194	194	200	200	108	115	219	252	188	197	191	191	219	219	131	131	172	172	191	191	187	187	233	237
Australia	west	Australia	Western	captive	AU-10	AU-10-19	99	99	190	190	133	133	194	194	200	218	108	115	252	252	188	188	191	191	219	219	131	131	172	174	191	191	187	187	233	233
Australia	west	Australia	Western	captive	AU-10	AU-10-20	99	117	190	190	133	133	194	194	218	218	108	108	219	229	188	212	191	197	219	219	119	131	172	172	191	191	177	177	233	237
Australia	east	Australia	Queensland	captive	AU-11	AU-11-01	99	117	190	190	133	133	194	194	200	212	108	120	219	245	188	203	197	197	219	219	131	131	169	174	191	191	177	187	233	237
Australia	east	Australia	Queensland	captive	AU-11	AU-11-02	121	121	192	192	133	133	190	198	212	212	115	120	219	231	197	203	197	197	219	219	131	131	172	172	191	191	187	187	233	237
Australia	east	Australia	Queensland	captive	AU-11	AU-11-03	99	99	187	187	133	133	190	194	200	200	115	117	219	245	197	212	191	191	219	219	119	131	169	172	191	191	178	187	233	237
Australia	east	Australia	Queensland	captive	AU-11	AU-11-04	121	121	189	192	133	133	190	198	200	211	108	111	219	229	203	212	191	197	219	219	131	131	174	174	191	191	173	187	237	237
Australia	east	Australia	Queensland	captive	AU-11	AU-11-05	99	99	190	190	133	133	194	198	212	212	108	120	219	231	197	200	191	191	219	219	131	131	170	174	191	191	187	187	231	237
Australia	east	Australia	Queensland	captive	AU-11	AU-11-06	121	121	187	187	135	135	190	190	212	212	108	117	219	245	200	200	191	192	219	219	131	131	176	180	191	191	142	142	231	237
Australia	east	Australia	Queensland	captive	AU-11	AU-11-07	117	121	187	188	133	133	190	201	200	209	108	108	231	233	197	203	196	196	219	219	131	131	172	172	191	191	177	187	229	233
Australia	east	Australia	Queensland	captive	AU-11	AU-11-08	99	121	187	190	109	133	194	201	211	212	117	120	231	245	200	212	191	196	219	219	131	131	172	174	191	191	178	187	233	237
Australia	east	Australia	Queensland	captive	AU-11	AU-11-09	109	109	187	190	133	133	194	194	200	200	108	111	231	231	188	212	191	192	219	222	131	131	169	174	191	194	142	187	233	233
Australia	east	Australia	Queensland	captive	AU-11	AU-11-10	99	121	176	192	133	135	194	194	212	212	108	111	219	245	188	212	192	197	219	219	131	131	170	174	191	197	177	177	237	237
Australia	east	Australia	Queensland	captive	AU-11	AU-11-11	121	121	174	187	133	133	190	198	200	212	108	120	231	231	212	212	191	192	219	219	131	131	172	174	191	191	173	187	229	237
Australia	east	Australia	Queensland	captive	AU-11	AU-11-12	121	121	187	190	133	135	190	198	212	212	108	115	219	229	188	200	197	197	219	219	113	131	174	174	191	197	173	173	233	237
Australia	east	Australia	Queensland	captive	AU-11	AU-11-13	99	117	174	189	109	109	190	194	212	212	108	115	231	245	188	197	191	196	219	219	131	131	169	174	191	191	187	187	233	237
Australia	east	Australia	Queensland	captive	AU-11	AU-11-14	121	121	168	189	133	135	190	201	211	211	108	115	245	245	188	188	192	196	219	219	74	131	172	172	191	191	173	187	233	233
Australia	east	Australia	Queensland	captive	AU-11	AU-11-15	121	121	187	187	135	135	194	194	212	212	108	108	229	229	188	212	191	197	219	219	131	131	174	176	191	197	187	187	237	237
Australia	east	Australia	Queensland	captive	AU-11	AU-11-16	121	121	190	192	133	133	142	190	212	212	115	120	219	231	197	203	197	197	219	219	131	131	172	172	191	191	187	187	233	237
Australia	east	Australia	Queensland	captive	AU-11	AU-11-17	99	99	187	192	133	133	190	194	200	212	108	108	219	229	200	200	191	191	219	219	119	131	169	174	191	191	173	173	237	237
Australia	east	Australia	Queensland	captive	AU-11	AU-11-18	99	99	187	192	133	133	198	201	212	212	102	108	219	219	197	203	192	192	219	222	131	131	174	176	191	194	187	187	233	237
Australia	east	Australia	Queensland	captive	AU-11	AU-11-19	121	121	190	192	133	133	194	198	212	212	108	115	219	243	188	200	191	191	219	219	119	131	170	176	191	191	178	178	233	237
Australia	east	Australia	Queensland	captive	AU-11	AU-11-20	121	121	188	189	133	133	201	201	211	211	108	115	219	245	188	200	191	191	219	219	131	131	172	172	191	191	187	187	233	233
Central America	central	Mexico	Chiapas	wild	CA-01	CA-01-01	110	110	178	188	133	133	190	194	211	211	108	108	152	231	215	215	197	206	219	222	131	131	172	179	189	191	173	177	233	233
Central America	central	Mexico	Chiapas	wild	CA-01	CA-01-02	105	117	188	188	133	133	190	200	191	211	108	108	152	231	200	200	201	207	216	219	131	131	172	180	182	182	177	177	231	231
Central America	central	Mexico	Chiapas	wild	CA-01	CA-01-03	83	105	172	188	133	133	202	202	212	212	108	111	233	245	200	200	208	216	219	219	131	131	172	189	191	193	175	177	231	231
Central America	central	Mexico	Chiapas	wild	CA-01	CA-01-04	117	117	188	188	133	133	190	190	191	211	99	108	231	245	200	200	195	201	219	222	131	139	170	176	190	194	177	177	229	231
Central America	central	Mexico	Chiapas	wild	CA-01	CA-01-05	99	117	172	180	133	133	192	194	191	211	108	108	233	245	209	209	199	205	219	222	131	131	180	189	182	187	173	177	229	230
Central America	central	Mexico	Chiapas	wild	CA-01	CA-01-06	110	117	188	188	133	133	196	196	191	211	108	108	233	245	200	209	195	210	219	219	131	131	172	189	191	191	177	177	229	233
Central America	central	Mexico	Chiapas	wild	CA-01	CA-01-07	107	107	188	188	133	135	196	196	209	211	108	108	233	247	200	212	199	201	219	222	131	131	172	176	191	193	177	177	229	231
Central America	central	Mexico	Chiapas	wild	CA-01	CA-01-08	117	117	188	190	135	135	194	198	191	212	108	108	245	245	200	209	195	205	219	222	131	131	172	189	187	187	177	177	229	229
Central America	central	Mexico	Chiapas	wild	CA-01	CA-01-09	105	117	188	188	133	135	196	196	211	212	108	108	233	245	200	209	195	203	219	219	131	131	172	189	189	191	173	177	233	233
Central America	central	Mexico	Chiapas	wild	CA-01	CA-01-10	73	117	188	189	133	133	192	198	217	217	108	108	233	245	209	209	195	203	219	219	131	131	172	174	191	191	173	173	230	230
Central America	central	Mexico	Chiapas	wild	CA-01	CA-01-11	117	117	188	188	133	134	190	194	209	217	108	108	233	245	200	209	193	195	219	222	131	131	189	189	187	187	177	177	229	229
Central America	central	Mexico	Chiapas	wild	CA-01	CA-01-12	107	110	180	188	133	135	196	202	191	209	99	108	245	247	200	215	201	216	216	219	131	131	180	189	182	187	173	177	230	233
Central America	central	Mexico	Chiapas	wild	CA-01	CA-01-13	99	105	188	188	133	135	190	194	211	212	108	108	233	245	200	200	206	208	222	222	131	131	172	172	191	197	177	177	231	233
Central America	central	Mexico	Chiapas	wild	CA-01	CA-01-14	110	117	188	190	133	133	196	196	191	211	108	108	245	245	200	209	195	210	219	219	131	131	172	189	189	195	177	177	233	233
Central America	central	Mexico	Chiapas	wild	CA-01	CA-01-15	107	117	172	188	133	135	196	202	212	217	108	111	245	247	209	215	193	207	216	219	131	131	172	180	182	187	173	177	230	231
Central America	central	Mexico	Chiapas	wild	CA-02	CA-02-01	117	117	188	188	133	220	190	190	191	211	108	108	231	241	200	215	195	205	219	219	80	131	176	189	182	187	177	177	230	241
Central America	central	Mexico	Chiapas	wild	CA-02	CA-02-02	105	117	188	188	133	133	190	196	211	211	108	108	231	245	209	215	195	201	219	219	131	131	174	189	197	198	175	177	231	231
Central America	central	Mexico	Chiapas	wild	CA-02	CA-02-03	83	110	180	183	133	135	196	202	209	212	108	108	233	245	200	200	195	203	219	219	131	131	172	189	191	193	142	177	229	233
Central America	central	Mexico	Chiapas	wild	CA-02	CA-02-04	105	110	188	188	133	220	194	196	211	211	108	108	231	245	209	209	203	208	219	222	131	139	172	179	191	191	177	177	231	233
Central America	central	Mexico	Chiapas	wild	CA-02	CA-02-05	105	117	188	188	133	135	190	198	211	211	108	108	231	245	200	200	201	201	219	219	131	131	184	184	189	195	175	177	230	231
Central America	central	Mexico	Chiapas	wild	CA-02	CA-02-06	110	117	157	189	133	133	190	190	191	217	108	108	241	245	215	215	193	195	216	222	131	131	172	172	198	198	177	177	230	230
Central America	central	Mexico	Chiapas	wild	CA-02	CA-02-07	117	117	189	190	133	135	192	194	209	211	108	108	231	233	200	200	201	203	216	219	111	131	174	189	187	198	177	177	229	229
Central America	central	Mexico	Chiapas	wild	CA-02	CA-02-08	99	99	172	188	133	133	190	194	209	217	108	108	152	233	200	200	214	214	219	219	131	131	170	170	193	193	171	177	231	231
Central America	central	Mexico	Chiapas	wild	CA-02	CA-02-09	110	110	188	188	133	135	196	196	191	212	108	108	233	245	200	200	203	210	219	219	131	131	172	184	191	193	177	177	229	229
Central America	central	Mexico	Chiapas	wild	CA-02	CA-02-10	107	107	183	188	133	135	190	190	211	211	108	108	233	245	200	209	195	205	216	219	131	131	176	189	182	220	177	177	229	229
Central America	central	Mexico	Chiapas	wild	CA-02	CA-02-11	105	107	188	188	133	135	190	196	211	211	108	108	233	247	200	200	199	201	219	222	131	131	174	176	193	193	175	177	231	231
Central America	central	Mexico	Chiapas	wild	CA-02	CA-02-12	99	107	157	183	133	220	192	202	209	211	108	108	241	247	200	215	193	214	216	216	131	131	170	184	198	220	175	177	229	241
Central America	central	Mexico	Chiapas	wild	CA-02	CA-02-13	117	117	183	188	121	135	192	198	212	212	108	111	231	245	209	209	201	205	216	219	131	131	176	189	190	200	142	177	231	231
Central America	central	Mexico	Chiapas	wild	CA-02	CA-02-14	110	117	176	187	133	133	190	190	209	211	108	108	231	245	200	200	201	201	219	219	131	131	172	176	190	195	177	177	233	233
Central America	central	Mexico	Chiapas	wild	CA-02	CA-02-15	99	117	180	188	121	133	190	196	211	212	108	111	241	247	200	209	201	214	216	219	131	131	184	189	193	200	175	177	229	230
Central America	central	Guatemala	Peten	wild	CA-03	CA-03-01	105	107	174	188	133	133	190	190	191	211	108	108	245	245	200	200	203	216	219	219	131	131	176	178	193	195	142	177	229	231
Central America	central	Guatemala	Peten	wild	CA-03	CA-03-02	99	117	188	188	133	133	194	194	211	211	108	108	245	247	200	200	195	199	219	219	131	131	174	174	193	193	171	173	231	231
Central America	central	Guatemala	Peten	wild	CA-03	CA-03-03	110	110	188	188	133	133	196	200	212	212	108	108	245	247	200	206	205	205	219	222	131	131	179	184	184	187	173	175	229	230
Central America	central	Guatemala	Peten	wild	CA-03	CA-03-04	89	99	188	188	133	133	194	196	211	214	96	108	241	245	200	200	195	195	219	219	131	131	172	176	193	197	175	175	231	231
Central America	central	Guatemala	Peten	wild	CA-03	CA-03-05	83	117	176	188	133	133	190	196	191	211	108	108	241	245	200	209	195	207	219	222	131	131	153	169	191	193	173	177	230	233
Central America	central	Guatemala	Peten	wild	CA-03	CA-03-06	117	117	188	188	133	133	194	196	211	211	99	108	231	241	200	209	208	213	219	222	131	131	169	172	191	193	177	177	229	233
Central America	central	Guatemala	Peten	wild	CA-03	CA-03-07	105	105	180	188	133	135	198	198	211	211	99	108	233	245	209	209	195	199	219	222	131	131	172	174	191	191	173	177	229	229
Central America	central	Guatemala	Peten	wild	CA-03	CA-03-08	99	99	188	188	133	133	190	190	211	212	108	111	231	245	200	212	199	205	219	219	131	131	174	184	193	197	177	177	233	233
Central America	central	Guatemala	Peten	wild	CA-03	CA-03-09	99	117	174	190	133	133	194	194	191	217	108	108	245	245	200	200	195	209	219	219	131	131	176	179	187	187	173	173	231	233
Central America	central	Guatemala	Peten	wild	CA-03	CA-03-10	105	110	188	188	133	133	194	194	212	212	96	108	233	245	200	200	195	209	219	222	131	131	153	172	184	193	175	177	231	233
Central America	central	Guatemala	Peten	wild	CA-03	CA-03-11	99	105	180	188	133	133	190	198	212	214	96	99	241	247	200	209	205	213	219	219	131	131	174	179	184	187	175	177	230	231
Central America	central	Guatemala	Peten	wild	CA-03	CA-03-12	73	96	128	188	133	133	190	190	211	211	108	108	233	245	200	200	205	208	219	222	80	131	172	172	187	187	177	177	231	231
Central America	central	Guatemala	Peten	wild	CA-03	CA-03-13	105	110	188	190	133	133	194	194	212	212	108	111	152	245	200	200	195	207	219	219	131	139	174	174	187	197	177	177	231	233
Central America	central	Guatemala	Peten	wild	CA-03	CA-03-14	110	115	172	188	133	141	194	194	209	211	108	108	245	245	197	209	199	205	219	222	131	131	176	178	193	200	175	177	231	231
Central America	central	Guatemala	Peten	wild	CA-03	CA-03-15	92	117	174	188	133	133	190	194	211	212	108	111	245	245	197	200	195	195	219	219	131	131	178	179	187	198	177	177	231	231
Central America	central	Guatemala	Peten	wild	CA-03	CA-03-16	99	110	188	190	133	141	194	198	212	217	99	111	245	247	200	209	195	216	219	222	131	131	172	174	187	191	173	177	229	231
Central America	central	Mexico	Chiapas	wild	CA-04	CA-04-01	99	134	188	188	133	220	190	190	191	212	108	108	231	245	212	212	195	199	216	219	80	131	174	179	191	193	177	177	231	231
Central America	central	Mexico	Chiapas	wild	CA-04	CA-04-02	110	110	188	188	133	135	196	196	211	212	108	108	245	245	200	200	195	203	219	219	131	131	172	189	191	193	173	177	229	229
Central America	central	Mexico	Chiapas	wild	CA-04	CA-04-03	83	117	188	188	133	133	190	194	212	212	108	108	245	245	200	200	203	218	219	219	80	131	172	172	193	193	173	177	229	233
Central America	central	Mexico	Chiapas	wild	CA-04	CA-04-04	105	105	172	188	133	133	194	196	191	217	99	111	231	241	200	209	195	201	219	219	131	131	174	174	187	187	175	177	229	231
Central America	central	Mexico	Chiapas	wild	CA-04	CA-04-05	117	117	187	188	133	133	190	192	191	211	108	108	245	247	209	209	195	201	216	222	131	131	172	172	184	184	177	177	233	233
Central America	central	Mexico	Chiapas	wild	CA-04	CA-04-06	110	117	188	188	133	133	196	196	191	211	108	108	233	245	200	209	203	210	219	219	131	131	172	189	189	189	177	177	233	233
Central America	central	Mexico	Chiapas	wild	CA-04	CA-04-07	110	110	188	188	133	133	196	196	211	212	108	108	233	245	200	200	195	203	219	219	131	131	172	184	191	193	173	177	229	229
Central America	central	Mexico	Chiapas	wild	CA-04	CA-04-08	110	117	188	188	133	133	196	196	211	212	108	108	233	245	200	209	195	195	219	219	131	131	172	189	189	195	173	177	229	233
Central America	central	Mexico	Chiapas	wild	CA-04	CA-04-09	115	117	188	188	133	135	196	196	191	211	108	108	245	245	200	200	195	205	219	219	131	131	172	179	193	195	173	173	230	233
Central America	central	Mexico	Chiapas	wild	CA-04	CA-04-10	105	110	188	188	133	220	192	196	191	212	99	108	245	247	200	212	199	205	216	219	131	131	174	189	184	187	173	177	230	231
Central America	central	Mexico	Chiapas	wild	CA-04	CA-04-11	99	107	181	188	133	133	194	196	191	212	108	108	231	245	200	200	201	211	216	219	131	131	172	174	189	189	173	175	231	231
Central America	central	Mexico	Chiapas	wild	CA-04	CA-04-12	92	117	188	188	133	133	190	196	191	211	108	108	231	241	200	200	207	211	216	222	131	131	176	179	185	191	177	177	231	231
Central America	central	Mexico	Chiapas	wild	CA-04	CA-04-13	83	117	188	192	133	220	196	200	191	211	108	108	231	245	200	200	195	199	219	219	131	131	176	176	193	195	177	177	231	231
Central America	central	Mexico	Chiapas	wild	CA-04	CA-04-14	103	117	188	188	133	141	190	196	212	212	108	108	241	245	200	212	211	218	216	219	131	131	172	182	184	191	177	178	233	233
Central America	central	Mexico	Chiapas	wild	CA-04	CA-04-15	105	110	172	188	133	141	190	196	191	212	99	108	231	245	200	212	195	207	216	219	131	131	172	176	187	189	177	178	231	233
Central America	central	Mexico	Chiapas	wild	CA-05	CA-05-01	105	117	172	188	133	133	190	196	211	211	108	108	245	245	200	200	203	218	219	219	131	131	169	176	189	191	173	177	227	231
Central America	central	Mexico	Chiapas	wild	CA-05	CA-05-02	89	117	188	188	133	133	190	196	211	217	108	108	229	245	200	209	195	201	219	219	131	131	153	153	193	198	175	177	229	231
Central America	central	Mexico	Chiapas	wild	CA-05	CA-05-03	105	105	188	188	133	220	196	196	211	212	108	108	245	245	200	200	195	203	219	219	131	131	172	189	191	193	173	177	229	229
Central America	central	Mexico	Chiapas	wild	CA-05	CA-05-04	107	117	183	188	133	135	190	194	191	209	108	108	245	247	197	200	195	195	219	222	131	146	176	176	182	182	173	173	229	231
Central America	central	Mexico	Chiapas	wild	CA-05	CA-05-05	105	105	188	188	133	133	190	194	211	212	99	108	245	245	200	200	206	209	219	219	131	131	172	172	184	191	177	177	231	233
Central America	central	Mexico	Chiapas	wild	CA-05	CA-05-06	105	110	188	188	133	135	196	196	191	212	108	108	233	245	200	200	203	210	219	219	131	131	172	184	191	193	177	177	229	229
Central America	central	Mexico	Chiapas	wild	CA-05	CA-05-07	110	117	178	183	133	133	190	190	211	217	108	108	233	245	200	209	207	210	219	219	80	131	172	178	191	191	177	177	229	230
Central America	central	Mexico	Chiapas	wild	CA-05	CA-05-08	110	134	188	192	133	133	196	196	209	211	108	111	245	245	209	209	195	195	216	219	131	131	172	172	189	191	177	177	231	231
Central America	central	Mexico	Chiapas	wild	CA-05	CA-05-09	117	120	188	188	133	133	190	190	191	211	108	108	245	247	200	200	201	218	219	219	131	131	184	184	185	185	173	177	231	231
Central America	central	Mexico	Chiapas	wild	CA-05	CA-05-10	105	107	183	188	133	220	190	196	191	209	99	108	245	247	200	209	207	218	216	219	131	131	176	184	185	198	173	177	230	231
Central America	central	Mexico	Chiapas	wild	CA-05	CA-05-11	117	117	188	188	133	133	196	198	191	211	108	108	245	247	200	200	192	195	219	222	131	131	178	184	190	195	173	177	231	231
Central America	central	Mexico	Chiapas	wild	CA-05	CA-05-12	99	117	188	188	133	133	190	194	211	211	108	108	245	245	200	209	195	206	219	222	131	131	172	176	189	193	175	175	231	231
Central America	central	Mexico	Chiapas	wild	CA-05	CA-05-13	96	117	188	188	133	220	190	190	211	211	108	111	231	245	200	200	203	205	219	219	131	131	172	178	191	193	177	177	229	233
Central America	central	Mexico	Chiapas	wild	CA-05	CA-05-14	89	120	188	188	133	133	194	194	211	211	108	108	245	245	200	209	201	208	219	219	80	131	172	174	193	198	175	177	229	231
Central America	central	Mexico	Chiapas	wild	CA-05	CA-05-15	105	117	183	188	133	220	190	196	209	211	108	111	233	245	197	200	195	206	216	219	131	131	153	184	182	185	173	175	229	231
Central America	central	Mexico	Chiapas	wild	CA-06	CA-06-01	105	105	172	188	133	133	194	196	191	217	111	111	231	245	200	209	195	201	219	222	131	131	174	174	189	189	177	178	229	231
Central America	central	Mexico	Chiapas	wild	CA-06	CA-06-02	117	117	172	188	133	217	190	196	191	211	108	111	233	233	197	200	205	205	219	219	131	131	178	178	198	198	175	175	231	233
Central America	central	Mexico	Chiapas	wild	CA-06	CA-06-03	83	117	188	188	133	217	190	194	211	211	108	111	231	247	209	209	207	212	219	219	131	131	172	172	191	191	175	177	231	233
Central America	central	Mexico	Chiapas	wild	CA-06	CA-06-04	89	122	188	188	133	220	194	198	191	212	108	108	231	245	200	203	205	205	219	219	131	131	174	174	189	198	171	177	231	231
Central America	central	Mexico	Chiapas	wild	CA-06	CA-06-05	117	117	172	187	133	140	190	190	211	211	108	108	245	245	200	200	195	195	216	222	131	131	176	189	191	193	177	177	229	231
Central America	central	Mexico	Chiapas	wild	CA-06	CA-06-06	73	110	188	188	133	133	194	196	191	211	108	108	231	245	200	209	195	205	216	219	131	131	172	172	182	182	175	177	231	231
Central America	central	Mexico	Chiapas	wild	CA-06	CA-06-07	105	105	188	188	133	133	194	194	211	217	102	108	231	245	200	200	201	209	219	219	131	131	170	172	185	195	177	177	229	229
Central America	central	Mexico	Chiapas	wild	CA-06	CA-06-08	117	117	176	188	133	133	190	196	209	211	108	108	233	245	200	200	195	206	219	222	131	139	170	174	187	187	173	177	229	229
Central America	central	Mexico	Chiapas	wild	CA-06	CA-06-09	73	117	172	188	133	133	190	194	212	212	108	108	233	245	209	212	195	195	219	219	111	131	174	179	191	195	177	177	229	233
Central America	central	Mexico	Chiapas	wild	CA-06	CA-06-10	105	117	176	188	133	140	196	198	191	212	102	111	233	245	200	212	205	206	216	219	131	131	174	189	182	187	175	178	229	231
Central America	central	Mexico	Chiapas	wild	CA-06	CA-06-11	73	89	188	188	133	133	190	196	191	211	108	108	245	245	200	209	195	195	219	219	131	131	172	176	187	191	177	177	233	233
Central America	central	Mexico	Chiapas	wild	CA-06	CA-06-12	117	122	188	190	133	133	194	194	211	217	108	108	231	231	200	200	201	218	216	219	131	131	172	176	198	198	171	177	229	231
Central America	central	Mexico	Chiapas	wild	CA-06	CA-06-13	73	107	188	189	133	133	190	196	209	211	108	108	245	245	200	200	195	209	219	219	131	131	172	174	198	203	177	177	230	231
Central America	central	Mexico	Chiapas	wild	CA-06	CA-06-14	83	117	176	188	133	133	190	196	191	212	108	108	231	233	200	200	205	216	219	219	131	131	172	178	182	198	175	177	229	231
Central America	central	Mexico	Chiapas	wild	CA-06	CA-06-15	105	117	176	188	133	220	194	196	211	212	108	111	233	245	200	209	195	205	216	219	131	131	174	178	187	189	171	177	230	233
Central America	south	Panama	Eastern	wild	CA-07	CA-07-01	99	99	174	174	135	135	190	194	211	212	96	111	241	241	206	206	197	197	219	219	117	131	170	170	182	193	177	177	229	229
Central America	south	Panama	Eastern	wild	CA-07	CA-07-02	117	117	174	174	133	133	194	194	212	212	96	96	231	241	200	209	206	207	219	219	131	131	169	169	193	197	177	177	229	229
Central America	south	Panama	Eastern	wild	CA-07	CA-07-03	73	117	174	188	133	133	190	196	211	211	108	108	231	243	197	206	197	197	219	219	131	131	174	174	191	191	173	191	229	231
Central America	south	Panama	Eastern	wild	CA-07	CA-07-04	73	117	174	189	133	133	190	196	200	212	108	108	231	243	200	200	197	200	219	219	131	131	174	174	182	193	177	177	229	235
Central America	south	Panama	Eastern	wild	CA-07	CA-07-05	99	117	174	188	135	220	190	196	211	212	108	111	241	241	203	209	204	204	219	222	117	131	169	174	182	187	169	175	229	233
Central America	south	Panama	Eastern	wild	CA-07	CA-07-06	99	105	188	188	135	220	194	196	212	212	108	115	231	231	206	209	199	199	219	219	131	165	153	169	182	193	175	177	229	229
Central America	south	Panama	Eastern	wild	CA-07	CA-07-07	73	99	176	188	135	135	196	196	211	211	108	108	229	231	197	203	197	204	219	222	131	131	153	169	186	197	175	177	229	229
Central America	south	Panama	Eastern	wild	CA-07	CA-07-08	89	117	172	174	133	133	190	194	212	212	99	108	231	245	200	200	197	200	219	222	131	131	153	170	186	193	177	177	229	229
Central America	south	Panama	Eastern	wild	CA-07	CA-07-09	105	117	174	188	133	133	194	196	211	212	108	108	237	237	206	209	205	205	219	219	131	131	170	171	182	193	169	177	229	229
Central America	south	Panama	Eastern	wild	CA-07	CA-07-10	73	99	174	188	135	220	194	196	211	211	96	108	231	241	209	212	191	199	219	219	131	131	169	174	185	193	169	177	229	231
Central America	south	Panama	Eastern	wild	CA-07	CA-07-11	73	107	174	188	135	135	194	194	212	212	108	111	233	241	209	212	199	203	219	219	131	131	153	153	185	191	177	177	229	229
Central America	south	Panama	Eastern	wild	CA-07	CA-07-12	112	117	174	176	135	220	190	194	211	212	108	108	233	243	200	200	197	203	219	219	131	131	174	178	185	197	177	177	229	229
Central America	south	Panama	Eastern	wild	CA-07	CA-07-13	117	117	174	189	133	135	194	196	212	212	108	108	231	245	194	197	197	206	219	219	117	131	170	170	189	193	175	175	229	229
Central America	south	Panama	Eastern	wild	CA-07	CA-07-14	73	99	174	188	133	133	194	194	211	211	96	108	231	241	200	206	199	206	219	219	131	131	153	153	191	191	175	175	229	231
Central America	south	Panama	Eastern	wild	CA-07	CA-07-15	73	107	174	174	133	220	194	196	211	211	108	115	231	241	200	200	197	197	219	219	131	131	174	174	182	191	177	177	229	229
Central America	south	Panama	Eastern	wild	CA-07	CA-07-16	117	137	174	174	133	229	196	196	211	230	96	108	231	243	200	200	197	204	222	222	131	131	153	174	190	193	169	177	229	229
Central America	south	Panama	Eastern	wild	CA-07	CA-07-17	73	105	174	176	133	135	194	196	212	212	96	108	233	241	200	200	199	207	219	222	131	131	178	178	193	193	161	177	229	229
Central America	south	Panama	Eastern	wild	CA-07	CA-07-18	73	129	174	174	135	220	190	194	211	211	108	108	231	231	197	200	191	197	222	222	131	131	153	169	191	193	169	181	229	229
Central America	south	Panama	Eastern	wild	CA-07	CA-07-19	122	122	174	174	133	133	194	196	211	211	108	108	231	241	203	209	197	197	219	219	131	131	174	174	193	193	175	177	229	229
Central America	south	Panama	Eastern	wild	CA-07	CA-07-20	73	117	174	180	135	135	194	196	212	217	99	108	233	245	200	214	204	207	219	222	131	131	182	184	184	195	175	181	229	233
Central America	south	Panama	Central	wild	CA-08	CA-08-01	73	117	168	180	135	135	190	194	212	212	108	108	231	241	197	212	195	197	219	219	131	131	153	153	191	191	142	175	231	231
Central America	south	Panama	Central	wild	CA-08	CA-08-02	112	122	174	188	133	133	194	194	211	211	108	108	231	241	200	212	197	199	222	222	131	131	174	186	185	193	175	175	229	235
Central America	south	Panama	Central	wild	CA-08	CA-08-03	105	117	174	188	135	135	196	196	211	211	108	108	241	241	197	203	204	206	219	222	131	131	153	171	191	193	177	177	229	229
Central America	south	Panama	Central	wild	CA-08	CA-08-04	107	107	174	188	135	135	190	196	211	211	96	108	233	241	203	209	197	199	219	222	131	131	169	169	191	193	142	177	229	229
Central America	south	Panama	Central	wild	CA-08	CA-08-05	73	117	174	188	135	315	190	194	211	211	96	108	241	243	200	200	197	207	219	222	117	131	153	156	186	191	175	177	229	231
Central America	south	Panama	Central	wild	CA-08	CA-08-06	73	105	172	188	133	133	194	196	211	212	108	111	241	241	197	209	197	203	219	219	131	131	172	172	191	193	169	177	229	229
Central America	south	Panama	Central	wild	CA-08	CA-08-07	89	112	172	174	135	135	196	196	211	211	108	108	231	231	200	212	195	197	222	222	131	131	174	174	193	193	175	175	231	233
Central America	south	Panama	Central	wild	CA-08	CA-08-08	73	137	176	180	133	133	194	194	212	212	108	108	183	245	194	203	197	199	219	222	131	131	169	172	186	193	175	177	229	229
Central America	south	Panama	Central	wild	CA-08	CA-08-09	73	112	174	188	133	135	194	194	211	212	108	111	231	233	200	212	197	197	222	222	131	131	153	169	187	193	169	175	231	231
Central America	south	Panama	Central	wild	CA-08	CA-08-10	73	99	174	189	135	135	192	194	212	212	96	108	237	241	197	203	197	197	219	222	131	131	153	153	185	193	169	175	228	229
Central America	south	Panama	Central	wild	CA-08	CA-08-11	117	117	174	188	133	135	194	194	211	212	108	108	233	243	200	212	204	204	219	222	131	131	153	174	191	191	142	175	229	229
Central America	south	Panama	Central	wild	CA-08	CA-08-12	117	122	172	174	133	133	190	196	211	212	108	108	233	243	203	209	191	197	219	219	117	131	174	174	191	193	177	177	229	229
Central America	south	Panama	Central	wild	CA-08	CA-08-13	112	117	174	188	133	135	194	196	212	212	108	108	231	231	197	212	197	197	219	222	117	131	153	174	186	187	169	175	229	231
Central America	south	Panama	Central	wild	CA-08	CA-08-14	73	112	128	172	135	135	194	196	200	211	108	108	241	243	203	212	197	207	219	222	131	131	153	153	182	189	142	177	229	229
Central America	south	Panama	Central	wild	CA-08	CA-08-15	117	117	188	188	135	135	194	196	212	212	108	115	231	245	197	209	191	208	219	222	131	131	153	153	185	191	169	177	229	231
Central America	south	Panama	Central	wild	CA-08	CA-08-16	107	117	174	180	133	135	192	196	211	212	96	111	231	241	197	200	197	204	219	222	131	131	153	174	186	191	169	175	229	231
Central America	central	Mexico	Veracruz	wild	CA-09	CA-09-01	115	127	172	172	133	133	196	198	212	212	108	108	245	245	206	206	199	205	219	222	131	131	180	180	203	203	171	175	229	237
Central America	central	Mexico	Veracruz	wild	CA-09	CA-09-02	102	117	176	178	133	133	190	194	212	212	108	108	229	243	200	206	205	207	213	219	115	131	170	170	191	199	171	177	231	235
Central America	central	Mexico	Veracruz	wild	CA-09	CA-09-03	115	117	174	174	133	133	194	198	212	212	108	108	245	245	195	206	195	205	219	222	122	131	169	172	191	197	171	177	227	237
Central America	central	Mexico	Veracruz	wild	CA-09	CA-09-04	107	117	172	172	133	133	190	198	212	212	108	108	245	245	206	206	199	199	219	219	131	131	172	180	187	203	175	177	229	231
Central America	central	Mexico	Veracruz	wild	CA-09	CA-09-05	89	117	188	188	133	135	190	190	191	211	108	108	247	247	200	200	195	195	219	222	131	131	174	174	191	193	173	177	229	229
Central America	central	Mexico	Veracruz	wild	CA-09	CA-09-06	89	117	188	188	133	133	190	223	198	211	99	108	231	247	200	212	195	195	219	222	131	131	172	176	187	193	177	177	229	229
Central America	central	Mexico	Veracruz	wild	CA-09	CA-09-07	89	117	172	187	133	133	190	198	212	212	108	108	233	247	200	206	193	208	213	222	131	131	178	196	193	199	173	177	231	231
Central America	central	Mexico	Veracruz	wild	CA-09	CA-09-08	92	117	172	180	133	140	194	196	211	218	108	108	152	245	203	215	208	209	213	219	131	139	179	179	189	191	177	177	229	229
Central America	central	Mexico	Veracruz	wild	CA-09	CA-09-09	117	127	172	188	133	133	194	194	211	214	108	108	152	245	206	215	195	214	219	219	131	131	174	178	191	195	173	177	229	229
Central America	central	Mexico	Veracruz	wild	CA-09	CA-09-10	103	117	168	188	133	133	190	190	211	212	108	108	245	245	209	212	195	207	222	222	131	131	176	180	185	191	173	177	231	231
Central America	central	Mexico	Veracruz	wild	CA-09	CA-09-11	102	107	176	188	133	133	190	190	211	214	108	108	245	247	200	212	195	209	222	222	131	139	174	176	185	195	177	177	231	231
Central America	central	Mexico	Veracruz	wild	CA-09	CA-09-12	89	117	174	188	135	135	190	190	211	212	108	108	241	245	200	200	195	195	219	222	80	131	174	178	191	199	177	177	229	231
Central America	central	Mexico	Veracruz	wild	CA-09	CA-09-13	89	99	178	180	133	133	196	252	211	212	99	108	231	231	200	209	195	218	219	219	131	131	180	180	191	193	177	177	229	229
Central America	central	Mexico	Veracruz	wild	CA-09	CA-09-14	99	115	168	174	133	135	190	196	191	212	99	108	231	245	200	215	199	214	213	219	131	131	170	180	189	203	177	177	229	231
Central America	central	Honduras	Francisco Morazán	captive	CA-10	CA-10-01	99	99	184	188	133	225	190	194	211	212	108	111	231	231	200	200	197	208	213	219	131	131	164	169	191	191	173	177	229	229
Central America	central	Honduras	Francisco Morazán	captive	CA-10	CA-10-02	117	117	184	188	133	225	194	198	212	212	102	108	152	152	200	200	192	195	219	219	131	131	164	164	189	193	175	177	231	235
Central America	central	Honduras	Francisco Morazán	captive	CA-10	CA-10-03	122	122	188	188	133	133	190	194	212	212	108	111	231	241	200	200	195	201	219	219	131	131	170	176	182	189	175	177	235	235
Central America	central	Honduras	Francisco Morazán	captive	CA-10	CA-10-04	99	122	174	188	133	225	196	198	212	212	108	111	152	245	200	200	192	208	219	222	131	131	170	176	182	191	177	177	229	229
Central America	central	Honduras	Francisco Morazán	captive	CA-10	CA-10-05	117	117	184	188	133	225	194	198	212	212	108	111	152	152	200	200	192	195	219	219	131	131	164	164	189	193	175	177	229	235
Central America	central	Honduras	Francisco Morazán	captive	CA-10	CA-10-06	99	105	180	189	133	133	196	198	211	212	108	111	231	231	200	200	195	214	219	219	131	131	164	176	189	191	177	177	229	231
Central America	central	Honduras	Francisco Morazán	captive	CA-10	CA-10-07	105	122	180	188	133	225	194	194	212	212	102	108	231	231	200	212	195	214	219	219	131	131	181	181	182	189	175	177	235	235
Central America	central	Honduras	Francisco Morazán	captive	CA-10	CA-10-08	99	117	184	188	133	225	194	194	211	211	102	108	231	245	200	200	208	214	219	219	131	131	181	181	181	182	175	177	231	231
Central America	central	Honduras	Francisco Morazán	captive	CA-10	CA-10-09	122	122	174	188	133	135	194	194	211	212	108	111	245	245	200	200	195	195	219	219	131	131	169	169	191	191	175	177	229	235
Central America	central	Honduras	Francisco Morazán	captive	CA-10	CA-10-10	99	105	174	180	133	133	190	198	211	212	108	108	152	152	212	212	204	214	219	219	131	131	176	181	182	182	177	177	235	235
Central America	central	Honduras	Francisco Morazán	captive	CA-10	CA-10-11	105	117	188	188	133	133	190	194	211	212	108	111	152	152	200	200	201	214	219	219	131	131	164	164	191	193	173	175	229	229
Central America	central	Honduras	Francisco Morazán	captive	CA-10	CA-10-12	99	99	174	188	133	225	190	194	212	212	108	111	231	245	200	200	195	208	219	219	131	131	164	164	182	182	178	189	231	235
Central America	central	Honduras	Francisco Morazán	captive	CA-10	CA-10-13	99	99	180	188	133	225	190	194	211	217	108	108	245	245	200	212	195	204	219	219	131	131	176	189	182	191	177	177	231	231
Central America	central	Honduras	Francisco Morazán	captive	CA-10	CA-10-14	117	122	174	188	133	133	190	194	212	212	108	108	231	241	200	200	192	214	219	219	131	131	164	176	195	195	177	177	231	231
Central America	central	Honduras	Francisco Morazán	captive	CA-10	CA-10-15	122	122	174	188	133	225	190	194	212	212	108	111	152	152	200	200	195	204	219	219	131	131	164	164	191	191	173	178	229	229
Central America	central	Honduras	Francisco Morazán	captive	CA-10	CA-10-16	105	105	174	183	133	225	190	194	212	212	111	111	152	241	200	200	192	195	219	219	131	131	170	170	191	191	175	177	229	231
Central America	central	Honduras	Francisco Morazán	captive	CA-10	CA-10-17	117	122	174	180	133	133	190	194	212	212	108	111	245	245	200	212	200	216	219	222	131	131	164	164	191	193	178	191	235	235
Central America	central	Honduras	Francisco Morazán	captive	CA-10	CA-10-18	99	109	180	188	133	225	190	194	212	212	108	111	245	245	200	200	195	208	219	219	131	131	164	164	182	191	177	178	231	231
Central America	central	Honduras	Francisco Morazán	captive	CA-10	CA-10-19	99	117	174	188	133	225	194	196	211	212	111	111	231	245	200	200	200	208	213	219	131	131	169	170	191	195	175	177	229	231
Central America	central	Honduras	Francisco Morazán	captive	CA-10	CA-10-20	76	117	174	180	133	133	190	190	211	212	108	108	231	245	200	212	200	208	219	219	131	131	170	170	191	195	175	177	231	231
Central America	south	Panama	Eastern	wild	CA-11	CA-11-01	73	99	174	188	133	135	190	192	212	212	96	115	241	241	197	214	197	197	222	222	131	131	153	172	182	185	175	175	228	229
Central America	south	Panama	Eastern	wild	CA-11	CA-11-02	99	117	174	180	135	135	190	196	212	212	108	108	241	241	203	212	204	208	219	219	131	131	171	171	186	191	169	169	229	229
Central America	south	Panama	Eastern	wild	CA-11	CA-11-03	99	99	174	189	133	135	190	192	212	212	108	115	241	241	203	214	197	197	222	222	131	131	153	172	182	193	169	175	229	229
Central America	south	Panama	Eastern	wild	CA-11	CA-11-04	107	107	174	190	133	133	194	194	212	212	108	108	233	241	200	203	204	204	219	222	131	131	172	174	161	193	169	175	229	229
Central America	south	Panama	Eastern	wild	CA-11	CA-11-05	99	99	174	174	135	135	190	192	212	212	108	108	233	237	197	214	197	197	219	219	131	131	153	172	182	185	175	175	228	229
Central America	south	Panama	Eastern	wild	CA-11	CA-11-06	73	99	174	189	133	133	194	194	212	212	96	108	233	241	197	214	197	197	219	219	131	131	170	184	182	185	169	177	228	229
Central America	south	Panama	Eastern	wild	CA-11	CA-11-07	73	99	174	174	133	133	190	192	212	212	108	108	233	237	197	214	197	214	219	219	131	131	153	172	182	185	169	175	228	229
Central America	south	Panama	Eastern	wild	CA-11	CA-11-08	99	117	174	188	135	135	194	194	212	212	108	108	233	241	203	203	197	197	219	222	131	131	171	182	193	195	169	177	229	229
Central America	south	Panama	Eastern	wild	CA-11	CA-11-09	99	117	174	174	135	135	192	194	212	212	96	115	241	241	203	203	197	197	222	222	131	131	153	153	193	195	177	177	228	229
Central America	south	Panama	Eastern	wild	CA-11	CA-11-10	99	99	174	174	135	135	190	194	212	212	108	108	233	241	197	214	197	214	219	222	131	131	172	172	182	193	175	175	228	229
Central America	south	Panama	Eastern	wild	CA-11	CA-11-11	99	99	174	188	135	135	190	194	212	212	96	108	233	237	203	214	197	197	219	219	131	131	153	172	182	193	175	175	229	229
Central America	south	Panama	Eastern	wild	CA-11	CA-11-12	99	117	180	189	133	135	190	194	211	212	108	108	233	233	200	203	197	197	219	222	117	131	182	184	182	191	177	177	229	229
Central America	south	Panama	Eastern	wild	CA-11	CA-11-13	73	99	174	174	135	135	190	194	212	212	96	115	241	241	197	214	197	197	222	222	131	131	172	172	182	185	169	169	228	229
Central America	south	Panama	Eastern	wild	CA-11	CA-11-14	99	117	174	188	133	133	190	192	212	212	108	115	241	241	203	203	197	197	222	222	131	131	153	172	185	195	169	175	229	229
Central America	south	Panama	Eastern	wild	CA-11	CA-11-15	99	117	174	188	133	135	194	194	212	212	96	108	233	237	197	203	197	197	219	219	131	131	171	172	193	195	169	177	228	229
Central America	south	Panama	Eastern	wild	CA-11	CA-11-16	73	99	174	174	135	135	190	192	212	212	96	108	233	241	197	214	197	197	219	222	131	131	153	172	182	193	169	175	228	229
Central America	south	Panama	Eastern	wild	CA-11	CA-11-17	73	99	174	174	133	135	190	192	212	212	96	115	241	241	197	214	197	197	222	222	131	131	153	172	182	185	169	175	228	229
Central America	south	Panama	Eastern	wild	CA-11	CA-11-18	99	117	174	188	135	135	192	194	212	212	96	108	233	241	197	203	197	197	219	222	131	131	153	153	193	195	175	177	228	229
Central America	south	Panama	Eastern	wild	CA-11	CA-11-19	99	117	174	188	135	135	190	192	212	212	108	115	237	241	203	203	197	197	222	222	131	131	153	172	185	195	169	175	229	229
Central America	south	Panama	Eastern	wild	CA-11	CA-11-20	99	99	174	188	135	135	190	192	212	212	96	108	233	237	203	214	197	197	219	219	131	131	153	172	182	193	175	175	229	229
Central America	south	Panama	Eastern	wild	CA-11	CA-11-21	99	107	174	180	133	135	194	196	211	212	96	115	233	241	203	214	197	204	219	222	117	131	171	184	161	185	169	175	228	229
Central America	Caribbean	Puerto Rico	North	wild	CA-12	CA-12-01	89	102	172	172	133	220	194	194	212	212	115	115	229	233	203	203	192	192	219	219	131	131	172	176	186	186	177	177	233	233
Central America	Caribbean	Puerto Rico	North	wild	CA-12	CA-12-02	89	102	172	174	133	133	194	204	212	212	115	115	229	231	203	203	192	192	219	219	131	131	172	176	191	191	177	177	233	233
Central America	Caribbean	Puerto Rico	North	wild	CA-12	CA-12-03	89	102	172	174	133	133	204	204	212	212	115	115	229	231	203	203	192	197	219	219	131	131	176	176	191	191	177	177	233	233
Central America	Caribbean	Puerto Rico	North	wild	CA-12	CA-12-04	102	102	172	174	133	133	194	208	200	212	115	115	229	229	203	203	192	192	219	219	131	131	172	176	186	186	177	177	233	233
Central America	Caribbean	Puerto Rico	North	wild	CA-12	CA-12-05	89	102	172	174	133	133	204	204	212	212	115	115	229	229	203	203	192	192	219	219	119	131	176	176	191	191	177	177	233	233
Central America	Caribbean	Puerto Rico	North	wild	CA-12	CA-12-06	89	89	172	174	133	133	194	194	212	212	115	115	229	233	203	203	192	192	219	219	131	131	172	172	186	186	177	177	233	233
Central America	Caribbean	Puerto Rico	North	wild	CA-12	CA-12-07	89	89	172	172	133	133	194	194	212	212	115	115	231	233	203	203	192	192	219	219	131	131	172	172	186	191	177	177	233	233
Central America	Caribbean	Puerto Rico	North	wild	CA-12	CA-12-08	102	102	172	172	133	133	194	208	212	212	115	115	229	233	203	203	192	192	219	219	131	131	172	172	186	186	177	177	233	233
Central America	Caribbean	Puerto Rico	North	wild	CA-12	CA-12-09	102	102	172	174	133	133	194	206	212	212	115	115	229	233	202	203	192	192	219	219	131	131	169	172	186	186	177	177	233	233
Central America	Caribbean	Puerto Rico	North	wild	CA-12	CA-12-10	102	102	172	174	133	133	194	208	212	212	115	115	229	233	203	203	192	192	219	219	131	131	172	176	186	186	177	177	233	233
Central America	Caribbean	Puerto Rico	North	wild	CA-12	CA-12-11	102	102	174	174	133	133	194	194	212	212	115	115	229	229	203	203	192	192	219	219	131	131	172	176	186	186	177	177	233	233
Central America	Caribbean	Puerto Rico	North	wild	CA-12	CA-12-12	89	129	174	174	133	133	194	204	212	212	115	115	231	231	202	202	192	197	219	219	115	131	176	176	191	191	177	177	233	233
Central America	Caribbean	Puerto Rico	North	wild	CA-12	CA-12-13	89	102	172	174	133	220	194	194	212	212	115	115	229	229	203	203	192	192	219	219	131	131	172	176	186	186	177	177	233	233
Central America	Caribbean	Puerto Rico	North	wild	CA-12	CA-12-14	89	89	172	174	133	220	194	194	212	212	115	115	229	233	203	203	192	192	219	219	131	131	172	172	186	186	177	177	233	233
Central America	Caribbean	Puerto Rico	North	wild	CA-12	CA-12-15	89	89	172	174	133	133	194	194	212	212	115	115	233	235	203	203	192	192	219	219	131	131	172	172	186	186	177	177	233	233
Central America	Caribbean	Puerto Rico	North	wild	CA-12	CA-12-16	89	102	172	174	133	133	206	208	212	212	115	115	229	233	203	203	192	192	219	219	131	131	169	172	186	186	177	177	233	233
Central America	Caribbean	Puerto Rico	North	wild	CA-12	CA-12-17	89	102	174	174	133	220	194	204	212	212	115	115	229	231	202	203	192	197	219	219	131	131	176	176	191	191	177	177	233	233
Central America	Caribbean	Puerto Rico	North	wild	CA-12	CA-12-18	89	102	172	174	133	133	204	204	212	212	115	115	231	231	203	203	197	209	219	219	131	131	172	172	191	191	177	177	233	233
Central America	Caribbean	Puerto Rico	North	wild	CA-12	CA-12-19	89	114	172	174	133	133	204	204	212	212	115	115	229	229	203	203	192	192	219	219	119	131	176	176	191	191	177	177	233	233
Central America	Caribbean	Puerto Rico	North	wild	CA-12	CA-12-20	89	102	172	174	133	220	194	208	212	212	115	115	229	233	202	203	192	192	219	219	131	131	172	176	186	186	177	177	227	233
Central America	central	Costa Rica	Central Valley	wild	CA-13	CA-13-01	105	105	180	189	133	133	194	196	212	212	108	108	231	245	212	212	214	224	219	220	131	131	153	176	189	195	177	177	233	233
Central America	central	Costa Rica	Central Valley	wild	CA-13	CA-13-02	99	99	187	188	133	135	190	198	212	212	108	108	233	233	200	200	201	214	219	222	131	131	176	176	193	193	177	177	231	231
Central America	central	Costa Rica	Central Valley	wild	CA-13	CA-13-03	105	105	188	189	133	133	194	194	212	217	108	111	231	231	206	206	195	224	219	219	131	131	172	180	193	198	177	177	231	233
Central America	central	Costa Rica	Central Valley	wild	CA-13	CA-13-04	107	122	174	187	133	133	190	196	212	212	108	111	152	241	200	200	206	210	219	219	131	131	164	176	193	193	173	177	229	231
Central America	central	Costa Rica	Central Valley	wild	CA-13	CA-13-05	107	107	188	189	133	140	194	194	211	212	108	111	229	229	200	203	189	210	219	222	131	131	172	182	189	189	177	177	229	229
Central America	central	Costa Rica	Central Valley	wild	CA-13	CA-13-06	107	107	176	189	140	220	190	194	211	211	108	111	231	231	203	203	189	210	219	222	131	131	172	176	195	195	177	177	229	229
Central America	central	Costa Rica	Central Valley	wild	CA-13	CA-13-07	105	122	187	188	133	133	190	194	212	212	108	108	219	243	200	212	195	212	219	219	131	131	153	180	189	195	177	177	229	229
Central America	central	Costa Rica	Central Valley	wild	CA-13	CA-13-08	105	117	188	188	133	133	194	194	211	211	108	108	231	243	209	212	204	206	219	219	131	131	182	182	193	193	169	177	231	231
Central America	central	Costa Rica	Central Valley	wild	CA-13	CA-13-09	122	122	187	190	133	133	194	194	212	212	108	108	243	243	197	200	195	212	219	222	131	131	174	180	191	195	177	180	229	231
Central America	central	Costa Rica	Central Valley	wild	CA-13	CA-13-10	117	117	183	188	133	133	190	194	211	211	108	108	231	241	200	203	195	216	219	219	131	131	180	180	191	191	171	180	229	233
Central America	central	Costa Rica	Central Valley	wild	CA-13	CA-13-11	117	117	174	188	133	133	194	194	211	212	108	111	231	245	197	200	195	195	219	219	131	131	169	169	191	191	171	177	229	233
Central America	central	Costa Rica	Central Valley	wild	CA-13	CA-13-12	99	117	188	192	133	133	196	198	211	217	108	108	233	233	203	203	201	201	219	222	131	131	174	174	193	193	177	178	231	231
Central America	central	Costa Rica	Central Valley	wild	CA-13	CA-13-13	105	107	188	189	133	220	190	194	212	212	108	111	241	241	200	200	199	214	219	222	131	131	182	182	193	195	177	177	229	233
Central America	central	Costa Rica	Central Valley	wild	CA-13	CA-13-14	89	96	174	189	133	220	190	194	200	212	108	108	229	241	200	200	189	210	219	219	131	131	172	172	189	195	177	177	229	231
Central America	central	Costa Rica	Central Valley	wild	CA-13	CA-13-15	96	112	189	189	133	133	190	194	200	212	108	108	219	243	200	200	208	224	219	219	131	131	153	179	193	195	177	177	229	229
Central America	central	Costa Rica	Central Valley	wild	CA-13	CA-13-16	107	112	188	188	133	133	190	194	200	212	108	108	245	245	197	200	208	224	219	219	131	131	170	190	191	193	175	177	229	231
Central America	central	Costa Rica	Central Valley	wild	CA-13	CA-13-17	107	112	189	189	133	133	194	194	200	212	108	111	219	252	203	206	199	199	219	219	131	131	165	170	193	193	175	177	229	229
Central America	central	Costa Rica	Central Valley	wild	CA-13	CA-13-18	105	107	176	189	141	220	190	194	212	212	108	111	229	229	203	203	189	207	219	222	131	131	172	172	189	189	177	177	229	229
Central America	central	Costa Rica	Central Valley	wild	CA-13	CA-13-19	112	112	189	189	133	133	194	196	212	212	108	108	231	245	200	200	212	224	219	220	131	131	153	176	186	195	177	177	229	231
Central America	central	Costa Rica	Central Valley	wild	CA-13	CA-13-20	99	112	188	189	133	141	190	192	211	212	108	108	219	245	200	212	199	201	220	220	131	131	190	190	189	193	173	175	229	229
Central America	central	Mexico	Veracruz	wild	CA-14	CA-14-01	96	117	157	188	133	133	190	190	211	217	102	108	231	245	209	209	195	213	219	219	131	131	184	184	193	195	177	177	231	231
Central America	central	Mexico	Veracruz	wild	CA-14	CA-14-02	92	117	188	188	135	135	190	194	211	211	108	108	241	245	200	209	201	205	222	222	131	131	172	172	191	191	173	177	229	229
Central America	central	Mexico	Veracruz	wild	CA-14	CA-14-03	117	117	188	188	133	133	190	194	211	211	108	108	152	245	212	212	195	199	219	219	131	139	174	178	182	191	177	177	233	233
Central America	central	Mexico	Veracruz	wild	CA-14	CA-14-04	117	117	188	188	133	133	190	190	191	211	108	115	241	241	209	212	195	203	222	222	131	131	172	174	191	193	177	177	231	231
Central America	central	Mexico	Veracruz	wild	CA-14	CA-14-05	107	107	172	188	133	133	194	196	211	211	108	108	231	249	203	209	195	195	219	222	80	131	176	176	182	187	173	177	231	233
Central America	central	Mexico	Veracruz	wild	CA-14	CA-14-06	99	117	188	190	133	135	194	194	211	211	108	108	229	245	209	209	195	205	222	222	131	131	174	176	182	193	173	177	231	233
Central America	central	Mexico	Veracruz	wild	CA-14	CA-14-07	73	117	188	188	133	133	190	196	212	212	108	117	231	245	200	209	195	207	219	219	131	131	176	176	182	182	177	177	231	231
Central America	central	Mexico	Veracruz	wild	CA-14	CA-14-08	117	117	172	188	135	135	190	194	211	217	99	108	231	247	209	215	199	210	219	219	131	131	172	176	191	195	177	177	231	231
Central America	central	Mexico	Veracruz	wild	CA-14	CA-14-09	117	117	188	188	133	135	190	194	209	211	108	108	231	231	209	212	195	195	219	219	131	131	178	178	185	195	173	177	229	231
Central America	central	Mexico	Veracruz	wild	CA-14	CA-14-10	89	117	188	188	135	140	190	198	211	211	108	108	245	245	209	209	205	207	216	219	131	139	176	178	191	191	173	177	229	229
Central America	central	Mexico	Veracruz	wild	CA-14	CA-14-11	117	117	178	188	133	140	194	194	211	217	108	108	233	243	209	209	195	195	219	219	131	131	172	200	191	191	171	177	229	229
Central America	central	Mexico	Veracruz	wild	CA-14	CA-14-12	92	92	188	188	135	135	190	190	209	211	108	108	231	245	209	209	195	195	222	222	131	131	174	174	191	191	177	177	231	231
Central America	central	Mexico	Veracruz	wild	CA-14	CA-14-13	117	117	178	188	133	220	190	194	211	211	108	108	231	243	200	209	195	216	213	219	131	139	178	200	195	195	173	177	229	229
Central America	central	Mexico	Veracruz	wild	CA-14	CA-14-14	96	117	188	188	133	133	192	196	191	211	108	108	229	245	209	209	195	204	222	222	131	131	174	178	187	193	177	177	229	229
Central America	central	Mexico	Veracruz	wild	CA-14	CA-14-15	103	117	188	188	133	133	190	196	211	211	108	108	229	233	200	200	195	195	219	222	80	131	176	178	187	191	175	177	229	231
Central America	central	Mexico	Veracruz	wild	CA-14	CA-14-16	96	117	188	188	133	135	190	194	191	214	108	108	247	249	209	209	195	199	216	219	131	139	178	178	182	193	173	175	229	229
Central America	central	Mexico	Veracruz	wild	CA-14	CA-14-17	99	105	172	188	133	135	190	190	211	212	108	108	233	247	200	200	195	207	216	222	80	131	178	178	187	193	177	177	231	231
Central America	central	Mexico	Veracruz	wild	CA-14	CA-14-18	117	117	188	188	133	133	190	196	211	211	108	108	231	245	200	209	207	209	219	219	131	131	178	198	182	193	173	173	229	231
Central America	central	Mexico	Veracruz	wild	CA-14	CA-14-19	117	117	188	188	135	220	190	194	211	211	108	108	245	249	203	203	192	195	219	219	131	131	174	178	193	195	177	177	229	231
Central America	central	Mexico	Veracruz	wild	CA-14	CA-14-20	117	117	172	188	131	133	190	190	211	212	108	108	231	241	209	209	195	201	219	222	80	131	178	178	189	191	173	177	233	233
Central America	north	Mexico	Nuevo Leon	wild	CA-15	CA-15-01	89	117	178	188	133	133	190	194	198	198	108	108	229	245	200	212	195	203	219	222	131	139	178	178	191	195	177	177	229	229
Central America	north	Mexico	Nuevo Leon	wild	CA-15	CA-15-02	120	120	188	188	133	135	190	194	211	211	108	108	245	245	206	206	192	195	213	219	131	131	172	172	193	195	142	177	231	231
Central America	north	Mexico	Nuevo Leon	wild	CA-15	CA-15-03	117	117	180	188	133	133	190	190	211	217	108	120	152	229	203	209	201	207	219	222	131	131	172	176	191	198	173	177	231	231
Central America	north	Mexico	Nuevo Leon	wild	CA-15	CA-15-04	117	120	187	188	133	133	194	194	191	212	108	108	245	247	200	200	192	195	219	219	80	131	176	176	191	195	177	177	229	231
Central America	north	Mexico	Nuevo Leon	wild	CA-15	CA-15-05	117	120	180	188	133	133	190	194	212	217	108	108	229	245	203	203	195	201	219	222	131	131	176	176	195	198	177	177	231	231
Central America	north	Mexico	Nuevo Leon	wild	CA-15	CA-15-06	117	117	172	172	133	133	190	196	198	211	108	108	152	229	206	209	203	203	222	222	80	131	176	176	191	193	142	177	229	229
Central America	north	Mexico	Nuevo Leon	wild	CA-15	CA-15-07	117	120	188	190	133	135	194	194	198	212	108	108	245	247	200	200	195	195	219	219	131	131	171	171	191	195	171	171	229	231
Central America	north	Mexico	Nuevo Leon	wild	CA-15	CA-15-08	117	117	180	180	133	135	190	196	198	211	108	108	152	229	200	203	195	203	222	222	131	139	172	172	191	195	175	177	229	229
Central America	north	Mexico	Nuevo Leon	wild	CA-15	CA-15-09	117	117	187	188	133	133	190	194	191	211	108	108	245	247	197	200	195	195	219	219	80	131	172	172	191	195	177	177	229	229
Central America	north	Mexico	Nuevo Leon	wild	CA-15	CA-15-10	117	117	188	188	133	135	190	190	211	217	108	108	229	245	200	209	195	205	219	222	122	131	172	176	191	195	173	177	229	231
Central America	north	Mexico	Nuevo Leon	wild	CA-15	CA-15-11	103	120	188	188	133	135	190	196	198	211	108	108	152	229	212	212	195	203	222	222	131	139	172	181	191	195	177	177	229	229
Central America	north	Mexico	Nuevo Leon	wild	CA-15	CA-15-12	103	120	172	188	133	135	190	196	198	198	108	108	229	229	209	212	192	203	222	222	131	139	178	178	191	193	177	177	229	229
Central America	north	Mexico	Nuevo Leon	wild	CA-15	CA-15-13	103	117	188	190	133	135	194	194	198	212	108	108	245	247	197	206	192	195	219	222	122	131	171	172	193	195	171	171	229	231
Central America	north	Mexico	Nuevo Leon	wild	CA-15	CA-15-14	117	117	188	188	133	135	190	194	198	211	108	108	245	245	197	200	192	195	213	219	122	131	172	172	191	195	171	177	229	229
Central America	north	Mexico	Nuevo Leon	wild	CA-15	CA-15-15	89	117	188	190	133	133	194	194	198	212	108	108	245	245	197	206	192	195	213	222	131	131	171	172	193	195	171	171	229	231
Central America	north	Mexico	Nuevo Leon	wild	CA-15	CA-15-16	117	121	188	190	133	133	194	194	198	212	108	108	245	247	197	206	192	195	219	219	131	131	171	172	193	195	171	171	229	231
Central America	north	Mexico	Nuevo Leon	wild	CA-15	CA-15-17	117	117	168	188	133	133	190	194	191	198	108	120	229	245	197	203	195	207	213	219	80	129	176	181	195	205	171	177	229	231
Central America	north	Mexico	Nuevo Leon	wild	CA-15	CA-15-18	117	117	172	188	133	135	190	194	217	217	108	108	245	245	200	206	203	205	219	219	131	131	178	181	195	205	177	177	229	229
Central America	north	Mexico	Nuevo Leon	wild	CA-15	CA-15-19	99	117	187	188	133	133	194	196	217	217	108	108	245	245	209	218	195	195	219	219	131	131	181	181	195	195	177	177	231	231
Central America	north	Mexico	Nuevo Leon	wild	CA-15	CA-15-20	120	120	188	188	133	135	190	190	198	217	108	108	229	229	200	209	195	195	219	219	131	139	172	176	193	195	177	177	229	229
Central America	central	Mexico	Oaxaca	wild	CA-16	CA-16-01	117	117	180	188	133	133	190	190	191	211	108	108	229	245	200	209	195	218	216	222	131	131	178	178	193	198	173	177	231	231
Central America	central	Mexico	Oaxaca	wild	CA-16	CA-16-02	107	117	187	188	133	135	190	194	191	211	108	111	231	233	209	212	195	195	219	219	111	131	170	172	189	191	177	177	229	229
Central America	central	Mexico	Oaxaca	wild	CA-16	CA-16-03	117	117	192	192	133	133	196	198	212	212	108	108	231	245	200	209	189	195	219	219	131	131	174	176	191	220	177	177	229	231
Central America	central	Mexico	Oaxaca	wild	CA-16	CA-16-04	89	107	188	188	133	220	190	194	211	212	111	111	245	245	209	209	195	210	216	219	131	131	176	178	189	198	173	175	229	233
Central America	central	Mexico	Oaxaca	wild	CA-16	CA-16-05	107	117	188	188	133	133	190	196	211	211	108	108	245	245	200	200	203	203	219	222	131	131	176	176	193	197	173	177	231	231
Central America	central	Mexico	Oaxaca	wild	CA-16	CA-16-06	105	117	188	188	133	135	194	196	211	211	108	108	231	245	200	209	195	207	219	219	131	131	176	185	195	198	177	177	231	233
Central America	central	Mexico	Oaxaca	wild	CA-16	CA-16-07	105	117	187	188	133	133	190	192	191	211	108	108	233	245	200	200	201	205	219	219	131	131	169	176	189	195	175	177	229	229
Central America	central	Mexico	Oaxaca	wild	CA-16	CA-16-08	83	107	172	188	135	135	190	190	211	211	108	108	231	245	200	200	199	203	222	222	131	131	172	174	193	193	175	177	229	231
Central America	central	Mexico	Oaxaca	wild	CA-16	CA-16-09	105	107	180	192	133	135	190	198	191	212	108	111	233	245	200	212	189	218	219	222	131	131	170	178	182	198	173	177	229	231
Central America	central	Mexico	Oaxaca	wild	CA-16	CA-16-10	107	117	188	192	133	220	190	196	211	212	108	111	231	245	200	209	195	203	216	219	111	131	174	185	193	220	175	177	229	231
Europe	central	Austria	Vienna	captive	EU-01	EU-01-01	114	120	188	188	135	135	190	194	217	217	108	108	237	243	206	209	197	197	204	222	131	131	172	172	195	199	171	173	229	229
Europe	central	Austria	Vienna	captive	EU-01	EU-01-02	114	114	172	178	133	135	194	194	212	212	108	115	229	231	206	206	195	210	219	222	131	139	169	169	191	199	173	173	229	231
Europe	central	Austria	Vienna	captive	EU-01	EU-01-03	117	117	178	188	133	135	194	204	212	212	108	108	229	245	194	206	191	210	219	219	139	139	153	169	193	193	171	171	229	229
Europe	central	Austria	Vienna	captive	EU-01	EU-01-04	114	114	172	188	134	135	190	194	212	212	108	108	152	229	194	194	195	195	204	222	122	139	172	180	195	195	142	173	235	235
Europe	central	Austria	Vienna	captive	EU-01	EU-01-05	114	117	188	188	134	134	194	204	211	217	108	108	152	229	206	206	197	197	219	222	131	131	172	178	191	199	171	177	229	231
Europe	central	Austria	Vienna	captive	EU-01	EU-01-06	114	114	172	188	133	133	190	194	211	217	115	115	243	245	206	206	197	197	222	222	139	139	153	169	191	199	142	173	231	231
Europe	central	Austria	Vienna	captive	EU-01	EU-01-07	114	117	188	188	133	133	190	194	198	217	108	115	152	237	209	209	195	210	222	222	139	139	172	172	194	194	173	177	231	231
Europe	central	Austria	Vienna	captive	EU-01	EU-01-08	114	117	188	188	135	135	194	204	217	217	108	115	229	229	206	206	210	210	222	222	122	131	178	178	191	191	171	173	229	229
Europe	central	Austria	Vienna	captive	EU-01	EU-01-09	117	117	188	188	135	135	204	204	212	217	108	108	229	229	206	209	210	210	219	222	131	131	153	172	199	199	171	171	229	235
Europe	central	Austria	Vienna	captive	EU-01	EU-01-10	114	117	188	188	135	135	190	204	211	211	108	108	229	229	206	209	191	195	219	219	139	139	153	172	194	199	173	173	231	231
Europe	central	Austria	Vienna	captive	EU-01	EU-01-11	114	114	188	188	133	134	194	204	198	212	108	108	229	229	206	206	210	210	222	222	127	131	153	172	191	195	171	177	227	227
Europe	central	Austria	Vienna	captive	EU-01	EU-01-12	114	117	188	188	133	134	204	204	212	217	108	108	152	229	206	206	197	210	219	222	131	131	153	153	191	199	171	171	235	235
Europe	central	Austria	Vienna	captive	EU-01	EU-01-13	117	120	172	188	133	133	194	194	211	211	108	115	152	231	206	206	197	210	219	222	131	131	169	172	191	199	173	177	231	231
Europe	central	Austria	Vienna	captive	EU-01	EU-01-14	114	117	188	188	133	135	194	204	198	211	108	108	152	229	206	206	197	210	219	222	122	139	172	172	199	199	171	171	231	235
Europe	central	Austria	Vienna	captive	EU-01	EU-01-15	117	117	188	188	133	134	194	204	211	212	108	108	229	237	209	209	191	197	204	204	127	131	172	178	191	193	142	173	227	227
Europe	central	Austria	Vienna	captive	EU-01	EU-01-16	114	117	188	188	133	135	190	194	212	217	108	115	229	237	209	209	210	210	219	219	127	131	153	178	195	199	173	173	227	235
Europe	central	Austria	Vienna	captive	EU-01	EU-01-17	114	114	178	188	135	135	194	204	212	217	108	108	152	245	206	206	195	197	219	222	131	131	169	172	199	199	171	173	229	229
Europe	central	Austria	Vienna	captive	EU-01	EU-01-18	114	117	188	188	134	134	194	194	198	212	108	108	229	243	206	209	197	210	222	222	131	131	153	172	195	199	171	173	229	235
Europe	central	Austria	Vienna	captive	EU-01	EU-01-19	117	117	188	188	135	135	190	194	211	217	108	111	229	237	206	209	210	210	204	219	122	131	172	178	191	191	171	173	227	227
Europe	central	Austria	Vienna	captive	EU-01	EU-01-20	117	117	178	188	133	135	194	204	198	198	108	115	152	229	206	206	197	210	204	219	131	131	153	178	195	195	171	171	227	231
Europe	central	Austria	Vienna	captive	EU-01	EU-01-21	114	114	172	172	135	135	194	204	198	212	108	108	229	229	209	209	197	210	222	222	122	131	153	169	199	199	171	171	231	231
Europe	west	Belgium	West-Flanders	captive	EU-02	EU-02-01	114	114	188	188	133	133	194	194	198	212	108	108	152	229	206	209	197	197	219	222	131	139	153	169	191	195	171	175	231	231
Europe	west	Belgium	West-Flanders	captive	EU-02	EU-02-02	114	114	188	188	133	135	190	194	198	211	108	108	229	229	209	209	195	209	219	222	131	131	153	169	195	199	171	171	229	229
Europe	west	Belgium	West-Flanders	captive	EU-02	EU-02-03	114	120	188	190	133	135	194	194	198	211	108	108	237	245	206	209	197	210	219	222	122	131	153	172	195	195	171	171	229	231
Europe	west	Belgium	West-Flanders	captive	EU-02	EU-02-04	117	117	188	188	134	135	194	194	212	212	108	108	229	231	206	209	197	210	219	222	139	139	153	172	199	199	173	173	229	231
Europe	west	Belgium	West-Flanders	captive	EU-02	EU-02-05	114	114	188	188	133	135	194	204	198	212	108	108	229	229	206	209	195	195	219	222	122	139	153	172	195	199	171	173	229	231
Europe	west	Belgium	West-Flanders	captive	EU-02	EU-02-06	114	120	188	188	135	135	190	194	198	198	108	108	152	229	206	209	210	210	222	222	139	139	172	172	191	195	171	171	229	231
Europe	west	Belgium	West-Flanders	captive	EU-02	EU-02-07	114	114	188	188	133	133	194	194	211	212	108	108	152	152	206	209	197	197	222	222	131	139	169	172	191	195	171	171	231	231
Europe	west	Belgium	West-Flanders	captive	EU-02	EU-02-08	117	117	188	188	133	135	190	194	211	212	108	108	229	229	206	206	209	209	219	222	139	139	153	153	193	195	173	173	229	231
Europe	west	Belgium	West-Flanders	captive	EU-02	EU-02-09	92	114	188	188	133	135	192	194	211	212	108	108	229	245	209	209	195	209	219	222	139	139	172	178	195	195	177	177	229	231
Europe	west	Belgium	West-Flanders	captive	EU-02	EU-02-10	114	120	188	188	133	135	194	204	212	212	108	108	229	245	206	206	210	210	204	222	122	122	153	178	195	195	171	171	229	231
Europe	west	Belgium	West-Flanders	captive	EU-02	EU-02-11	92	114	172	188	133	133	194	194	212	212	108	108	152	237	209	209	197	197	204	219	131	131	153	153	191	199	171	173	229	231
Europe	west	Belgium	West-Flanders	captive	EU-02	EU-02-12	114	120	188	188	133	135	194	194	211	212	108	108	229	229	206	209	195	197	222	222	131	139	169	172	191	195	171	173	231	231
Europe	west	Belgium	West-Flanders	captive	EU-02	EU-02-13	92	114	188	188	133	133	194	194	198	211	108	108	229	245	206	206	197	210	204	222	131	139	153	172	195	199	171	173	229	231
Europe	west	Belgium	West-Flanders	captive	EU-02	EU-02-14	92	114	188	188	133	135	194	204	212	212	108	108	229	229	206	209	197	209	222	222	139	139	153	169	191	195	173	173	229	229
Europe	west	Belgium	West-Flanders	captive	EU-02	EU-02-15	92	114	172	188	133	135	194	194	212	217	108	108	152	237	206	206	197	197	219	222	122	122	153	153	193	195	171	171	231	231
Europe	west	Belgium	West-Flanders	captive	EU-02	EU-02-16	92	114	188	188	133	135	194	194	212	212	108	108	229	229	206	206	195	197	222	222	80	139	153	172	195	195	171	173	229	231
Europe	west	Belgium	West-Flanders	captive	EU-02	EU-02-17	117	117	188	188	133	135	194	194	198	212	108	108	229	245	206	206	195	210	222	222	131	131	153	169	193	195	171	175	231	231
Europe	west	Belgium	West-Flanders	captive	EU-02	EU-02-18	114	114	188	188	134	135	190	194	198	198	108	108	241	245	206	209	195	197	219	222	139	139	153	153	191	195	171	173	231	231
Europe	west	Belgium	West-Flanders	captive	EU-02	EU-02-19	120	120	188	188	133	134	190	194	198	211	108	108	152	229	206	209	210	210	222	222	139	139	153	172	191	199	173	173	231	231
Europe	west	Belgium	West-Flanders	captive	EU-02	EU-02-20	92	114	188	188	134	135	194	204	198	212	108	108	229	229	206	206	195	197	219	222	131	131	153	153	195	195	171	171	231	231
Europe	west	Belgium	West-Flanders	captive	EU-02	EU-02-21	117	117	178	188	133	135	194	194	198	198	108	108	152	229	194	209	197	210	219	222	131	131	153	172	191	193	171	173	231	231
Europe	limited disclosure			captive	EU-03	EU-03-01	114	114	172	188	134	134	194	194	198	212	108	108	152	229	206	209	197	210	222	222	139	139	153	172	195	199	171	173	231	231
Europe	limited disclosure			captive	EU-03	EU-03-02	114	120	188	188	133	133	194	204	191	198	108	108	152	231	206	206	197	210	222	222	131	139	153	153	191	195	173	173	229	229
Europe	limited disclosure			captive	EU-03	EU-03-03	120	120	172	188	133	135	190	190	198	212	108	108	152	229	209	209	197	210	219	222	139	139	169	172	191	199	173	173	231	231
Europe	limited disclosure			captive	EU-03	EU-03-04	114	120	188	188	133	134	194	194	198	198	108	108	229	243	206	206	197	210	222	222	131	139	153	172	191	195	171	173	231	231
Europe	limited disclosure			captive	EU-03	EU-03-05	120	120	188	188	133	134	194	204	198	212	108	108	152	229	206	209	191	197	219	222	139	139	153	172	191	193	171	173	229	231
Europe	limited disclosure			captive	EU-03	EU-03-06	114	117	188	188	133	135	190	194	198	212	108	108	152	243	206	206	195	197	204	222	139	139	169	172	191	195	171	173	231	231
Europe	limited disclosure			captive	EU-03	EU-03-07	120	120	188	188	135	135	194	194	198	217	108	108	229	245	206	209	191	197	204	222	139	139	153	153	191	199	173	177	229	231
Europe	limited disclosure			captive	EU-03	EU-03-08	114	120	188	188	133	133	190	194	198	211	108	108	229	245	209	209	209	210	219	222	139	139	153	153	195	199	173	173	231	231
Europe	limited disclosure			captive	EU-03	EU-03-09	114	114	188	188	133	135	194	194	211	211	108	108	152	229	206	209	197	210	219	222	139	139	169	172	195	195	173	173	229	229
Europe	limited disclosure			captive	EU-03	EU-03-10	120	120	172	188	133	133	194	204	211	217	108	108	243	245	209	209	197	209	219	222	131	139	153	153	191	195	177	177	229	231
Europe	limited disclosure			captive	EU-03	EU-03-11	114	114	188	188	133	135	194	194	212	212	108	108	229	241	206	206	210	210	219	219	80	139	153	172	199	199	171	173	231	231
Europe	limited disclosure			captive	EU-03	EU-03-12	92	120	188	188	133	134	194	201	211	212	108	108	152	245	206	209	197	210	219	222	139	139	169	172	195	199	171	171	229	231
Europe	limited disclosure			captive	EU-03	EU-03-13	114	120	188	188	133	134	190	190	198	212	108	108	229	245	206	209	197	209	222	222	139	139	153	172	191	195	173	173	229	229
Europe	limited disclosure			captive	EU-03	EU-03-14	114	120	188	188	133	135	190	194	198	212	108	108	229	237	206	206	191	210	219	219	139	139	153	172	193	195	173	173	231	231
Europe	limited disclosure			captive	EU-03	EU-03-15	114	120	188	188	135	135	194	194	212	212	108	108	229	241	206	209	209	209	219	222	139	139	172	172	191	195	171	171	229	231
Europe	limited disclosure			captive	EU-03	EU-03-16	114	114	188	188	134	134	194	201	212	212	108	108	152	229	206	206	209	210	222	222	139	139	153	169	191	195	171	171	229	231
Europe	limited disclosure			captive	EU-03	EU-03-17	114	114	188	188	133	135	190	190	211	212	108	108	229	229	206	206	197	197	222	222	131	139	153	172	191	195	173	173	229	229
Europe	limited disclosure			captive	EU-03	EU-03-18	114	120	188	188	133	135	190	194	211	212	108	108	245	245	209	209	197	210	222	222	139	139	153	153	191	195	171	173	231	231
Europe	limited disclosure			captive	EU-03	EU-03-19	117	120	188	188	134	135	194	194	211	212	108	108	229	245	206	209	209	210	219	219	139	139	169	169	191	191	171	173	231	231
Europe	limited disclosure			captive	EU-03	EU-03-20	117	117	188	188	133	133	190	194	198	212	108	108	229	241	206	206	197	210	204	222	139	139	153	172	191	199	171	171	229	229
Europe	limited disclosure			captive	EU-03	EU-03-21	120	120	172	172	133	135	190	194	212	212	108	108	152	241	206	209	197	210	219	222	131	131	153	153	191	195	173	173	229	229
Europe	east	Poland	Greater	captive	EU-04	EU-04-01	117	120	188	188	133	135	203	204	211	212	108	108	229	229	206	209	197	210	219	222	139	139	169	169	194	194	171	171	229	231
Europe	east	Poland	Greater	captive	EU-04	EU-04-02	114	117	188	188	133	133	190	190	198	212	108	115	237	245	206	206	197	197	204	222	139	139	169	178	199	199	171	171	229	229
Europe	east	Poland	Greater	captive	EU-04	EU-04-03	117	120	188	188	133	133	190	204	211	212	108	115	229	245	206	206	191	210	219	222	122	139	172	178	191	199	171	171	227	229
Europe	east	Poland	Greater	captive	EU-04	EU-04-04	117	117	188	188	133	133	190	194	211	212	108	108	229	237	206	209	197	197	204	219	139	139	172	172	193	193	171	171	231	231
Europe	east	Poland	Greater	captive	EU-04	EU-04-05	117	120	188	188	133	134	190	204	211	212	108	108	152	229	206	209	197	210	222	222	139	139	153	172	191	193	171	171	229	231
Europe	east	Poland	Greater	captive	EU-04	EU-04-06	92	117	188	188	133	135	194	204	212	217	108	108	229	243	206	209	197	210	204	222	113	131	153	172	193	199	171	171	227	231
Europe	east	Poland	Greater	captive	EU-04	EU-04-07	114	120	188	188	133	135	190	194	198	211	108	108	229	229	206	209	195	209	219	222	122	131	169	172	193	193	171	173	229	229
Europe	east	Poland	Greater	captive	EU-04	EU-04-08	92	120	188	188	133	135	190	190	211	217	108	108	152	229	206	206	197	209	222	222	122	131	172	172	193	199	171	173	227	229
Europe	east	Poland	Greater	captive	EU-04	EU-04-09	120	120	188	188	133	133	194	194	211	212	108	108	243	243	206	206	197	210	204	222	117	131	153	172	193	193	171	171	231	231
Europe	east	Poland	Greater	captive	EU-04	EU-04-10	117	120	188	188	133	134	190	194	212	217	108	108	229	229	206	206	197	197	222	222	122	139	153	172	194	199	171	173	231	231
Europe	east	Poland	Greater	captive	EU-04	EU-04-11	114	114	178	188	133	135	201	204	211	217	108	108	152	229	194	206	195	197	219	222	131	139	172	172	195	199	171	171	229	231
Europe	east	Poland	Greater	captive	EU-04	EU-04-12	110	117	188	188	133	135	190	194	211	212	108	108	229	229	206	206	195	210	219	222	139	139	169	172	193	199	171	177	231	231
Europe	east	Poland	Greater	captive	EU-04	EU-04-13	120	120	178	188	133	133	204	204	211	211	108	108	229	237	206	206	197	210	219	222	115	131	153	172	199	199	173	173	231	231
Europe	east	Poland	Greater	captive	EU-04	EU-04-14	114	120	188	188	133	133	194	194	211	212	108	108	229	229	206	206	197	210	219	219	131	131	153	172	193	199	171	171	227	231
Europe	east	Poland	Greater	captive	EU-04	EU-04-15	120	120	188	188	133	135	190	204	202	211	108	108	229	229	206	209	191	210	219	222	139	139	172	172	195	199	171	171	229	231
Europe	east	Poland	Greater	captive	EU-04	EU-04-16	120	120	172	188	133	135	190	204	198	212	108	108	229	245	209	209	210	210	222	222	122	139	172	178	194	194	171	171	229	231
Europe	east	Poland	Greater	captive	EU-04	EU-04-17	114	120	188	188	133	133	194	204	198	211	108	108	229	243	206	209	197	210	204	222	131	139	153	172	199	199	171	171	231	231
Europe	east	Poland	Greater	captive	EU-04	EU-04-18	114	120	188	188	133	133	190	204	198	211	108	108	229	229	206	209	197	210	219	222	139	139	172	172	193	193	173	173	231	231
Europe	east	Poland	Greater	captive	EU-04	EU-04-19	120	120	178	188	133	135	194	194	212	217	108	108	229	229	194	209	210	210	222	222	131	131	153	178	191	199	171	171	227	227
Europe	east	Poland	Greater	captive	EU-04	EU-04-20	114	117	188	188	134	135	194	194	212	212	108	115	152	229	206	206	210	210	219	219	115	122	153	153	193	199	171	171	229	231
Europe	east	Poland	Greater	captive	EU-04	EU-04-21	117	117	188	188	133	133	190	194	212	212	108	108	229	245	206	209	210	210	222	222	139	139	153	172	191	199	171	171	227	231
Europe	west	Switzerland	Zurich	captive	EU-05	EU-05-01	117	117	187	188	133	217	190	190	200	200	108	108	233	233	209	209	191	191	219	219	131	139	172	174	195	199	173	177	229	237
Europe	west	Switzerland	Zurich	captive	EU-05	EU-05-02	89	117	188	188	135	135	190	204	212	212	108	108	152	152	206	206	197	197	219	219	80	131	169	169	191	195	171	171	231	231
Europe	west	Switzerland	Zurich	captive	EU-05	EU-05-03	117	117	187	188	133	135	190	204	198	198	108	111	229	245	203	209	191	191	219	222	117	135	172	172	191	191	173	177	231	233
Europe	west	Switzerland	Zurich	captive	EU-05	EU-05-04	89	120	150	188	133	133	190	204	200	212	108	108	152	229	209	209	191	197	219	219	131	131	169	174	191	195	171	173	229	229
Europe	west	Switzerland	Zurich	captive	EU-05	EU-05-05	83	89	187	188	133	133	190	192	198	217	108	111	229	233	206	206	191	195	219	219	139	139	172	174	191	191	171	173	231	231
Europe	west	Switzerland	Zurich	captive	EU-05	EU-05-06	117	117	188	188	135	135	194	204	212	212	108	108	152	152	206	206	195	210	219	219	80	131	169	172	191	195	171	173	231	231
Europe	west	Switzerland	Zurich	captive	EU-05	EU-05-07	83	117	188	188	133	133	204	204	211	212	108	108	233	233	203	203	191	195	219	219	131	139	172	172	195	195	171	171	233	233
Europe	west	Switzerland	Zurich	captive	EU-05	EU-05-08	117	117	188	188	135	135	190	204	211	211	108	108	152	233	203	203	191	197	219	219	131	131	172	172	191	199	177	177	233	237
Europe	west	Switzerland	Zurich	captive	EU-05	EU-05-09	117	117	188	188	133	133	190	190	198	200	108	111	152	233	206	209	191	192	219	219	117	139	169	174	193	195	173	173	231	233
Europe	west	Switzerland	Zurich	captive	EU-05	EU-05-10	117	117	187	188	133	133	190	190	198	212	108	111	152	152	206	209	191	197	219	219	117	135	172	172	193	195	173	173	231	233
Europe	west	Switzerland	Zurich	captive	EU-05	EU-05-11	120	120	188	188	133	133	190	190	200	211	108	111	233	245	206	209	191	210	219	219	139	139	172	174	195	195	173	177	229	231
Europe	west	Switzerland	Zurich	captive	EU-05	EU-05-12	117	117	188	188	135	135	194	204	212	212	111	111	152	152	209	212	197	210	219	219	131	139	169	172	191	195	171	173	229	237
Europe	west	Switzerland	Zurich	captive	EU-05	EU-05-13	117	120	172	188	133	133	190	204	200	217	108	108	229	229	206	206	195	195	219	219	139	139	169	169	191	195	171	177	227	229
Europe	west	Switzerland	Zurich	captive	EU-05	EU-05-14	89	120	188	188	133	133	190	190	200	211	108	111	229	245	209	209	191	195	219	222	80	131	172	172	191	191	171	177	229	229
Europe	west	Switzerland	Zurich	captive	EU-05	EU-05-15	120	120	188	188	133	133	190	204	202	212	108	111	229	229	209	209	191	197	219	219	131	131	169	174	195	195	171	173	229	229
Europe	west	Switzerland	Zurich	captive	EU-05	EU-05-16	120	127	187	188	133	133	190	190	200	200	108	108	152	229	209	209	191	197	219	219	131	131	172	174	191	195	173	177	229	229
Europe	west	Switzerland	Zurich	captive	EU-05	EU-05-17	117	117	188	188	135	135	194	204	212	212	108	108	152	152	206	212	195	210	219	219	117	131	169	172	191	191	171	173	231	237
Europe	west	Switzerland	Zurich	captive	EU-05	EU-05-18	117	117	188	188	133	135	190	204	211	211	108	115	229	229	203	203	191	192	204	219	131	131	172	172	195	199	126	177	233	233
Europe	west	Switzerland	Zurich	captive	EU-05	EU-05-19	117	117	188	188	133	133	190	190	200	200	108	108	233	233	209	209	191	192	219	219	131	131	172	174	199	199	173	177	229	237
Europe	west	Switzerland	Zurich	captive	EU-05	EU-05-20	89	120	188	188	133	133	190	204	198	200	108	111	233	245	206	209	195	210	219	219	131	131	172	174	195	195	171	173	229	231
Europe	west	Switzerland	Zurich	captive	EU-06	EU-06-01	114	117	188	188	134	134	194	204	217	217	108	115	152	229	206	206	197	197	219	219	139	139	172	180	193	193	171	171	229	229
Europe	west	Switzerland	Zurich	captive	EU-06	EU-06-02	114	120	178	188	133	135	194	194	212	217	108	115	229	245	194	206	210	210	219	222	139	139	178	178	193	199	177	177	229	231
Europe	west	Switzerland	Zurich	captive	EU-06	EU-06-03	114	117	172	188	134	135	194	194	212	212	108	115	152	229	206	206	197	197	204	222	131	139	153	153	195	199	171	177	231	231
Europe	west	Switzerland	Zurich	captive	EU-06	EU-06-04	117	120	188	188	133	134	194	204	200	211	108	108	229	229	206	206	210	210	219	222	117	131	172	172	195	195	171	171	231	231
Europe	west	Switzerland	Zurich	captive	EU-06	EU-06-05	114	117	188	188	133	133	190	204	198	217	108	111	243	245	206	209	197	197	222	222	131	139	169	178	199	199	173	173	233	237
Europe	west	Switzerland	Zurich	captive	EU-06	EU-06-06	117	117	188	188	134	135	194	204	217	217	108	115	229	229	206	209	191	191	204	219	122	122	153	172	195	199	171	171	231	231
Europe	west	Switzerland	Zurich	captive	EU-06	EU-06-07	117	117	172	188	134	134	194	204	198	198	108	108	237	237	209	209	197	210	219	219	117	117	153	172	191	199	171	171	231	231
Europe	west	Switzerland	Zurich	captive	EU-06	EU-06-08	114	117	188	188	133	133	204	204	198	217	108	115	152	229	206	209	195	197	219	219	139	139	153	172	191	193	171	171	229	231
Europe	west	Switzerland	Zurich	captive	EU-06	EU-06-09	117	117	188	188	134	135	194	204	211	212	108	108	237	243	206	206	197	210	204	222	131	131	153	169	191	191	171	171	227	229
Europe	west	Switzerland	Zurich	captive	EU-06	EU-06-10	117	117	172	188	133	133	190	194	198	212	108	108	229	243	206	206	195	197	219	222	117	139	169	172	191	193	171	173	231	235
Europe	west	Switzerland	Zurich	captive	EU-06	EU-06-11	114	117	188	188	133	135	190	194	211	211	108	115	152	233	206	209	195	197	219	219	80	139	169	172	191	199	171	177	229	229
Europe	west	Switzerland	Zurich	captive	EU-06	EU-06-12	117	117	187	188	133	133	190	190	200	211	108	111	229	229	203	203	195	197	204	219	139	139	169	172	191	191	177	177	233	233
Europe	west	Switzerland	Zurich	captive	EU-06	EU-06-13	117	117	187	188	133	133	190	190	211	212	108	115	243	245	206	209	197	197	204	222	113	131	153	153	191	191	173	173	227	231
Europe	west	Switzerland	Zurich	captive	EU-06	EU-06-14	117	117	172	188	133	133	190	190	212	212	111	111	229	245	206	206	191	192	219	222	80	139	169	169	191	195	171	177	227	235
Europe	west	Switzerland	Zurich	captive	EU-06	EU-06-15	114	120	172	188	133	135	190	194	212	217	108	108	152	229	206	206	195	197	219	222	131	139	153	169	191	195	171	173	229	235
Europe	west	Switzerland	Zurich	captive	EU-06	EU-06-16	114	120	188	188	134	134	194	194	211	212	108	108	152	152	206	209	197	210	219	222	131	131	153	172	191	191	171	173	229	229
Europe	west	Switzerland	Zurich	captive	EU-06	EU-06-17	117	117	172	188	134	135	190	194	200	217	108	108	229	229	206	206	197	197	219	219	131	139	153	178	191	199	173	177	229	233
Europe	west	Switzerland	Zurich	captive	EU-06	EU-06-18	114	117	172	178	133	133	194	194	211	217	108	115	152	243	194	206	191	210	219	222	131	139	172	172	191	195	171	173	229	229
Europe	west	Switzerland	Zurich	captive	EU-06	EU-06-19	114	114	178	188	135	135	190	204	198	212	108	108	152	229	194	206	197	197	219	222	131	131	153	153	195	195	173	173	235	235
Europe	west	Switzerland	Zurich	captive	EU-06	EU-06-20	114	117	176	188	133	135	190	204	211	211	108	115	152	229	188	188	191	197	219	222	139	139	169	172	199	199	177	177	235	237
Europe	west	Switzerland	Basel	wild	EU-07	EU-07-01	115	115	174	174	133	133	198	198	217	217	102	102	223	223	200	200	191	191	219	219	131	131	172	172	191	191	175	187	227	235
Europe	west	Switzerland	Basel	wild	EU-07	EU-07-02	115	115	174	188	133	133	196	196	212	212	102	108	223	223	188	200	191	191	219	219	131	131	172	172	193	193	191	193	231	235
Europe	west	Switzerland	Basel	wild	EU-07	EU-07-03	115	115	174	174	133	133	194	198	212	217	102	102	223	245	200	200	191	191	219	219	131	131	172	172	191	191	187	191	235	235
Europe	west	Switzerland	Basel	wild	EU-07	EU-07-04	121	121	176	176	133	176	194	196	217	217	102	102	223	223	200	200	191	191	219	219	131	131	172	172	191	193	187	191	227	231
Europe	west	Switzerland	Basel	wild	EU-07	EU-07-05	115	121	174	188	133	133	194	196	212	212	102	108	223	245	188	200	191	196	219	219	131	131	170	172	191	193	173	185	227	227
Europe	west	Switzerland	Basel	wild	EU-07	EU-07-06	115	115	174	176	133	133	194	198	212	232	108	108	223	245	188	200	191	191	219	219	131	131	164	172	191	193	175	191	231	231
Europe	west	Switzerland	Basel	wild	EU-07	EU-07-07	115	115	174	174	133	133	194	194	212	212	102	108	223	245	188	188	191	191	219	219	131	131	170	170	191	193	185	189	227	231
Europe	west	Switzerland	Basel	wild	EU-07	EU-07-08	115	121	174	190	133	176	194	196	212	212	102	102	231	245	188	200	191	196	219	219	131	131	170	172	191	191	185	191	227	237
Europe	west	Switzerland	Basel	wild	EU-07	EU-07-09	121	121	174	188	133	133	194	194	212	212	102	108	223	223	188	188	191	196	219	219	131	131	170	170	191	191	171	173	227	237
Europe	west	Switzerland	Basel	wild	EU-07	EU-07-10	73	121	176	188	133	133	196	198	212	212	102	108	226	252	188	200	191	191	219	219	131	131	172	172	191	193	183	191	227	235
Europe	west	Switzerland	Basel	wild	EU-07	EU-07-11	121	121	174	188	133	133	194	194	212	212	108	115	223	245	188	200	196	197	219	219	131	131	170	172	191	191	175	175	227	227
Europe	west	Switzerland	Basel	wild	EU-07	EU-07-12	115	121	176	176	133	133	194	196	212	212	108	123	231	245	188	188	196	196	219	219	131	131	164	172	191	193	173	187	235	235
Europe	west	Switzerland	Basel	wild	EU-07	EU-07-13	115	115	174	174	133	133	194	198	212	217	102	102	223	223	200	200	191	195	219	219	131	131	172	172	191	191	160	187	227	235
Europe	west	Switzerland	Basel	wild	EU-07	EU-07-14	121	121	174	188	133	135	194	196	212	212	102	108	223	245	188	188	191	191	219	219	131	131	170	172	191	193	173	185	227	237
Europe	west	Switzerland	Basel	wild	EU-07	EU-07-15	115	115	174	176	133	133	194	198	212	212	102	108	223	245	188	200	191	191	219	219	131	131	170	170	191	191	175	191	227	235
Europe	west	Switzerland	Basel	wild	EU-07	EU-07-16	83	121	174	188	133	133	196	198	212	217	102	108	226	229	188	200	191	191	219	219	131	131	172	172	193	193	185	187	227	235
Europe	west	Switzerland	Basel	wild	EU-07	EU-07-17	121	121	174	176	133	133	196	198	212	212	102	102	223	229	200	200	191	191	219	219	131	131	172	172	191	193	175	191	227	231
Europe	west	Switzerland	Basel	wild	EU-07	EU-07-18	115	115	174	188	133	133	194	196	212	217	102	115	219	223	188	188	196	196	219	219	131	131	172	172	191	193	187	191	227	235
Europe	west	Switzerland	Basel	wild	EU-07	EU-07-19	89	121	174	188	176	176	196	198	212	217	102	108	219	223	188	200	191	191	219	219	131	131	172	172	193	193	175	185	227	227
Europe	west	Switzerland	Basel	wild	EU-07	EU-07-20	115	121	174	174	133	133	194	196	212	212	102	108	231	245	188	200	191	196	219	219	131	131	170	172	191	191	185	191	227	237
Europe	west	Switzerland	Thurgau	captive	EU-08	EU-08-01	117	120	188	188	135	135	194	204	211	212	108	108	152	229	209	209	210	210	219	222	131	131	169	172	191	191	177	177	229	229
Europe	west	Switzerland	Thurgau	captive	EU-08	EU-08-02	117	117	172	188	135	135	204	204	212	212	108	115	229	229	206	206	191	191	222	222	131	131	153	153	199	199	171	171	227	229
Europe	west	Switzerland	Thurgau	captive	EU-08	EU-08-03	120	120	188	188	135	135	194	204	212	212	108	115	229	245	209	209	191	210	222	222	131	139	153	169	191	199	171	171	229	229
Europe	west	Switzerland	Thurgau	captive	EU-08	EU-08-04	114	117	188	188	133	135	194	204	198	217	108	115	152	245	206	206	191	197	204	204	122	122	172	178	191	193	171	177	227	229
Europe	west	Switzerland	Thurgau	captive	EU-08	EU-08-05	89	114	145	188	135	135	194	204	217	217	108	108	231	245	206	206	191	191	204	222	131	139	153	178	199	199	171	173	229	229
Europe	west	Switzerland	Thurgau	captive	EU-08	EU-08-06	89	114	188	188	133	135	204	204	212	212	108	115	229	245	206	206	191	210	222	222	131	139	153	172	193	193	171	171	227	227
Europe	west	Switzerland	Thurgau	captive	EU-08	EU-08-07	117	117	188	188	133	135	194	204	212	217	108	115	229	229	206	209	191	210	204	222	131	139	169	178	191	199	173	177	227	227
Europe	west	Switzerland	Thurgau	captive	EU-08	EU-08-08	114	120	172	188	134	134	204	204	211	211	108	115	152	152	206	209	191	210	204	222	131	131	153	172	195	195	171	171	227	227
Europe	west	Switzerland	Thurgau	captive	EU-08	EU-08-09	117	117	172	188	134	135	204	204	211	211	115	115	152	231	206	206	191	195	222	222	131	131	153	172	199	199	171	171	227	227
Europe	west	Switzerland	Thurgau	captive	EU-08	EU-08-10	117	120	188	188	133	135	194	194	212	212	108	108	229	229	209	209	210	210	222	222	131	139	153	169	199	199	171	173	227	229
Europe	west	Switzerland	Thurgau	captive	EU-08	EU-08-11	117	117	172	188	134	135	190	194	211	217	108	115	245	245	209	209	191	210	219	222	131	131	172	172	191	195	173	173	227	227
Europe	west	Switzerland	Thurgau	captive	EU-08	EU-08-12	114	117	188	188	134	135	204	204	211	212	108	115	229	245	209	209	197	210	219	222	139	139	153	172	193	195	171	171	227	227
Europe	west	Switzerland	Thurgau	captive	EU-08	EU-08-13	114	114	188	188	133	135	190	194	211	211	108	111	152	229	209	209	197	210	222	222	139	139	172	172	191	195	177	177	227	227
Europe	west	Switzerland	Thurgau	captive	EU-08	EU-08-14	117	117	145	188	134	135	204	204	212	212	108	108	152	229	206	209	191	191	204	204	131	131	153	153	199	199	171	171	227	227
Europe	west	Switzerland	Thurgau	captive	EU-08	EU-08-15	85	117	172	188	134	135	204	204	211	212	115	115	152	152	206	209	191	191	204	222	139	139	153	172	195	199	171	171	227	229
Europe	west	Switzerland	Thurgau	captive	EU-08	EU-08-16	117	134	188	188	135	135	194	194	211	211	108	111	152	152	209	209	191	191	204	222	131	131	153	153	193	193	171	177	227	229
Europe	west	Switzerland	Thurgau	captive	EU-08	EU-08-17	114	117	188	188	133	135	204	204	211	212	108	115	152	152	206	209	191	210	204	222	122	131	172	172	193	199	171	177	227	227
Europe	west	Germany	Brandenburg	captive	EU-09	EU-09-01	114	114	188	188	133	135	190	194	217	217	108	108	152	229	206	206	197	210	219	219	122	122	169	172	193	194	173	173	229	231
Europe	west	Germany	Brandenburg	captive	EU-09	EU-09-02	114	114	178	188	133	134	190	194	211	217	108	108	152	229	206	206	197	197	204	219	113	131	172	178	199	199	171	177	227	231
Europe	west	Germany	Brandenburg	captive	EU-09	EU-09-03	114	120	188	188	133	135	194	194	198	212	108	115	243	245	206	209	197	197	204	222	122	122	153	153	191	199	171	171	227	227
Europe	west	Germany	Brandenburg	captive	EU-09	EU-09-04	114	114	188	188	133	134	204	204	212	217	108	108	229	245	206	206	197	197	219	222	131	131	172	178	193	199	171	171	229	231
Europe	west	Germany	Brandenburg	captive	EU-09	EU-09-05	114	114	178	188	133	134	194	204	211	212	108	108	229	243	194	206	191	197	204	222	131	131	153	169	191	194	171	171	229	229
Europe	west	Germany	Brandenburg	captive	EU-09	EU-09-06	92	117	178	188	133	133	204	204	211	211	108	108	152	243	194	206	191	195	204	219	131	139	172	172	193	195	171	171	235	235
Europe	west	Germany	Brandenburg	captive	EU-09	EU-09-07	117	117	178	188	134	134	194	204	212	212	108	108	152	152	206	209	191	191	204	219	115	131	169	172	191	191	171	171	229	229
Europe	west	Germany	Brandenburg	captive	EU-09	EU-09-08	114	117	172	188	133	134	194	204	217	217	108	108	229	229	206	206	210	210	204	204	113	131	153	172	191	199	171	173	227	227
Europe	west	Germany	Brandenburg	captive	EU-09	EU-09-09	114	120	178	188	133	135	204	204	212	217	108	111	152	229	194	206	210	210	222	222	139	139	153	172	199	199	171	171	229	229
Europe	west	Germany	Brandenburg	captive	EU-09	EU-09-10	117	117	188	188	133	135	190	194	198	198	108	108	229	245	206	209	191	191	219	222	122	131	153	169	194	195	177	177	227	227
Europe	west	Germany	Brandenburg	captive	EU-09	EU-09-11	117	117	178	188	134	135	204	204	211	212	108	115	152	243	194	206	210	210	219	222	122	122	169	172	195	199	171	173	231	231
Europe	west	Germany	Brandenburg	captive	EU-09	EU-09-12	114	114	168	188	134	134	190	194	211	211	108	108	152	229	209	209	209	209	222	222	131	139	153	169	191	199	173	173	229	235
Europe	west	Germany	Brandenburg	captive	EU-09	EU-09-13	114	114	172	188	133	135	190	204	211	211	108	115	152	152	206	206	195	210	219	222	122	139	169	169	191	195	171	173	227	231
Europe	west	Germany	Brandenburg	captive	EU-09	EU-09-14	114	117	178	188	133	135	190	194	198	217	115	115	229	229	194	209	197	197	219	219	139	139	153	172	191	193	171	175	227	227
Europe	west	Germany	Brandenburg	captive	EU-09	EU-09-15	114	114	188	188	133	135	190	204	198	212	108	108	152	229	206	206	197	210	204	222	131	131	172	172	191	193	173	173	229	231
Europe	west	Germany	Brandenburg	captive	EU-09	EU-09-16	117	117	188	190	133	134	194	194	212	217	108	108	229	245	206	209	191	195	204	219	131	131	153	178	195	199	171	177	227	227
Europe	west	Germany	Brandenburg	captive	EU-09	EU-09-17	117	117	188	188	134	135	190	204	211	212	108	115	229	243	209	209	197	197	204	219	131	131	172	178	199	199	171	177	235	235
Europe	west	Germany	Brandenburg	captive	EU-09	EU-09-18	114	117	188	188	133	134	190	204	198	212	108	115	152	229	206	206	195	195	204	219	122	131	153	153	191	195	171	171	227	235
Europe	west	Germany	Brandenburg	captive	EU-09	EU-09-19	114	117	188	188	134	135	194	194	211	212	108	108	229	237	206	206	195	195	219	219	122	139	172	172	199	199	171	173	229	235
Europe	west	Germany	Brandenburg	captive	EU-09	EU-09-20	114	114	188	188	135	135	204	204	212	217	108	115	229	229	206	209	197	210	204	219	131	131	153	169	199	199	173	173	227	231
Europe	west	Spain	Valencia	captive	EU-10	EU-10-01	114	117	178	188	135	135	194	204	211	212	108	108	229	229	194	209	197	197	219	222	131	131	172	172	191	195	171	175	229	229
Europe	west	Spain	Valencia	captive	EU-10	EU-10-02	114	120	172	178	130	135	194	194	212	217	108	108	229	229	206	206	195	197	219	222	131	139	172	178	191	193	173	177	229	229
Europe	west	Spain	Valencia	captive	EU-10	EU-10-03	114	117	172	178	135	135	194	200	198	217	108	108	229	245	194	194	197	210	219	222	80	139	172	178	195	199	173	175	231	231
Europe	west	Spain	Valencia	captive	EU-10	EU-10-04	114	120	178	188	133	135	194	194	198	212	108	108	152	245	206	206	197	197	219	222	117	131	153	172	191	195	177	177	231	231
Europe	west	Spain	Valencia	captive	EU-10	EU-10-05	114	114	172	188	135	135	194	194	211	217	108	108	229	245	194	209	195	197	222	222	80	131	172	178	191	199	175	175	227	231
Europe	west	Spain	Valencia	captive	EU-10	EU-10-06	114	117	178	188	135	135	194	201	212	212	108	108	229	245	194	209	197	210	219	222	131	139	172	172	191	199	175	175	229	229
Europe	west	Spain	Valencia	captive	EU-10	EU-10-07	114	120	172	188	129	135	194	194	198	211	108	108	229	245	194	209	197	197	219	219	80	139	172	172	195	199	171	175	229	231
Europe	west	Spain	Valencia	captive	EU-10	EU-10-08	92	114	172	178	135	135	194	204	198	211	108	108	229	229	194	194	195	197	222	222	131	139	172	172	193	195	171	175	227	227
Europe	west	Spain	Valencia	captive	EU-10	EU-10-09	117	120	178	188	135	135	194	194	198	198	108	108	229	229	194	206	195	197	219	222	131	139	172	172	195	199	175	175	229	229
Europe	west	Spain	Valencia	captive	EU-10	EU-10-10	92	114	188	188	135	135	200	200	211	217	108	108	229	245	209	209	195	197	219	222	80	131	172	178	191	199	175	175	229	229
Europe	west	Spain	Valencia	captive	EU-10	EU-10-11	92	114	178	188	133	135	194	194	198	211	108	108	152	229	209	209	197	210	222	222	131	139	169	169	191	191	171	171	229	229
Europe	west	Spain	Valencia	captive	EU-10	EU-10-12	114	117	172	172	135	135	190	194	212	212	108	108	152	152	206	206	209	210	222	222	139	139	169	172	191	195	175	175	227	229
Europe	west	Spain	Valencia	captive	EU-10	EU-10-13	120	120	172	188	135	135	194	204	191	211	108	108	229	245	209	209	195	197	219	222	139	139	172	172	193	195	175	175	227	229
Europe	west	Spain	Valencia	captive	EU-10	EU-10-14	114	120	172	178	135	135	194	194	198	217	108	108	229	229	206	206	197	197	219	219	139	139	178	178	191	193	177	177	229	231
Europe	west	Spain	Valencia	captive	EU-10	EU-10-15	114	114	178	188	135	135	204	204	198	198	108	108	229	229	194	209	195	195	219	222	131	131	172	172	195	199	171	171	229	229
Europe	west	Spain	Valencia	captive	EU-10	EU-10-16	92	114	188	188	135	135	194	200	198	198	108	108	229	245	209	209	195	197	219	222	139	139	172	172	195	199	175	175	229	231
Europe	west	Spain	Valencia	captive	EU-10	EU-10-17	114	120	172	188	135	135	194	194	212	212	108	108	152	152	209	209	209	210	222	222	80	80	153	153	191	191	171	171	227	229
Europe	west	Spain	Valencia	captive	EU-10	EU-10-18	92	114	172	178	133	133	194	204	198	217	108	108	229	229	194	194	195	197	219	219	139	139	172	178	193	195	171	175	229	231
Europe	west	Spain	Valencia	captive	EU-10	EU-10-19	117	120	178	188	135	135	194	194	211	212	108	108	229	245	194	206	197	210	219	222	80	131	169	172	195	199	173	173	229	229
Europe	west	Spain	Valencia	captive	EU-10	EU-10-20	114	120	178	188	135	135	194	194	198	212	108	108	245	245	194	209	195	197	219	219	131	139	153	172	195	195	175	177	229	229
Europe	west	Spain	Valencia	captive	EU-11	EU-11-01	92	114	178	188	135	135	194	204	198	198	108	108	237	245	194	209	195	197	204	219	115	131	169	172	191	191	171	171	229	229
Europe	west	Spain	Valencia	captive	EU-11	EU-11-02	114	120	178	188	133	135	194	194	212	212	108	108	229	229	194	209	209	210	222	222	131	139	153	169	191	195	171	171	229	229
Europe	west	Spain	Valencia	captive	EU-11	EU-11-03	92	114	178	188	133	135	194	194	211	211	108	108	229	229	194	209	209	210	222	222	80	131	169	169	191	191	171	171	229	231
Europe	west	Spain	Valencia	captive	EU-11	EU-11-04	117	120	172	178	133	135	194	204	212	212	108	108	229	229	194	194	197	210	222	222	131	131	169	172	191	195	171	171	229	231
Europe	west	Spain	Valencia	captive	EU-11	EU-11-05	92	120	188	188	133	133	194	194	198	212	108	108	229	229	209	209	195	197	219	222	80	139	153	169	191	191	171	171	229	231
Europe	west	Spain	Valencia	captive	EU-11	EU-11-06	114	120	178	188	133	135	194	194	211	211	108	108	229	229	194	209	197	197	222	222	139	139	169	169	191	191	171	171	229	229
Europe	west	Spain	Valencia	captive	EU-11	EU-11-07	114	117	172	188	133	135	190	194	198	198	108	108	229	229	209	209	197	209	219	222	80	139	169	172	191	195	171	175	229	229
Europe	west	Spain	Valencia	captive	EU-11	EU-11-08	92	120	188	188	133	135	190	194	198	212	108	108	229	245	209	209	197	209	204	219	131	139	153	172	191	191	171	175	229	231
Europe	west	Spain	Valencia	captive	EU-11	EU-11-09	92	120	172	188	133	135	190	194	198	212	108	108	152	229	194	209	197	209	222	222	131	139	153	172	191	191	171	175	231	231
Europe	west	Spain	Valencia	captive	EU-11	EU-11-10	92	120	188	188	133	135	190	194	211	212	108	108	145	152	209	209	195	210	222	222	131	131	169	178	191	195	177	177	229	229
Europe	west	Spain	Valencia	captive	EU-11	EU-11-11	92	120	188	188	135	135	194	194	198	198	108	108	229	245	206	209	195	210	204	222	80	139	169	169	191	195	171	177	227	229
Europe	west	Spain	Valencia	captive	EU-11	EU-11-12	114	120	188	188	135	135	194	194	198	212	108	108	152	245	209	209	195	195	204	222	80	131	169	169	191	191	171	171	229	231
Europe	west	Spain	Valencia	captive	EU-11	EU-11-13	117	120	172	188	135	135	194	194	198	212	108	108	229	245	209	209	195	210	204	222	80	131	153	172	191	191	171	171	229	229
Europe	west	Spain	Valencia	captive	EU-11	EU-11-14	92	114	178	188	135	135	194	194	212	212	108	108	152	229	194	209	195	209	219	222	131	139	153	153	191	191	171	171	231	231
Europe	west	Spain	Valencia	captive	EU-11	EU-11-15	92	120	188	188	135	135	194	194	198	212	108	108	152	237	209	209	195	210	219	222	131	131	169	169	191	191	171	177	229	229
Europe	west	Spain	Valencia	captive	EU-11	EU-11-16	92	114	178	188	135	135	194	194	212	212	108	108	229	237	194	209	209	209	219	222	131	139	153	153	191	191	171	171	231	231
Europe	west	Spain	Valencia	captive	EU-11	EU-11-17	92	114	172	178	135	135	194	194	212	212	108	108	229	237	194	194	197	209	219	222	131	139	153	169	191	191	171	171	229	229
Europe	west	Spain	Valencia	captive	EU-11	EU-11-18	92	114	178	188	135	135	194	194	212	212	108	108	229	237	194	209	197	209	219	222	80	139	153	169	191	191	171	171	231	231
Europe	west	Spain	Valencia	captive	EU-11	EU-11-19	114	120	188	188	135	135	190	194	198	212	108	108	152	237	209	209	195	210	219	222	80	131	169	169	191	191	177	177	229	231
Europe	west	Spain	Valencia	captive	EU-11	EU-11-20	114	117	172	188	135	135	194	194	198	217	108	108	229	229	209	209	195	197	219	219	131	139	172	178	193	195	175	177	229	231
Europe	west	Switzerland	Aargau	captive	EU-12	EU-12-01	117	134	188	188	135	135	190	194	198	211	108	108	229	229	206	209	195	210	222	222	122	131	172	178	191	193	171	173	227	229
Europe	west	Switzerland	Aargau	captive	EU-12	EU-12-02	117	117	188	188	133	134	190	194	212	212	108	108	152	229	206	206	209	209	219	219	139	139	153	169	193	193	171	171	231	231
Europe	west	Switzerland	Aargau	captive	EU-12	EU-12-03	117	120	188	188	133	133	190	194	212	212	108	108	152	229	206	209	210	210	219	222	131	139	172	172	193	193	171	173	229	229
Europe	west	Switzerland	Aargau	captive	EU-12	EU-12-04	117	117	188	188	134	135	204	204	198	211	108	108	152	229	206	209	210	210	219	219	122	122	153	172	193	199	171	171	227	227
Europe	west	Switzerland	Aargau	captive	EU-12	EU-12-05	114	117	188	188	133	134	194	204	212	217	108	108	229	229	206	206	197	210	219	219	139	139	172	178	191	193	171	171	227	229
Europe	west	Switzerland	Aargau	captive	EU-12	EU-12-06	117	120	178	188	135	135	190	190	198	217	108	115	245	245	206	206	197	209	222	222	131	131	178	178	193	199	177	177	229	231
Europe	west	Switzerland	Aargau	captive	EU-12	EU-12-07	117	120	178	188	135	135	190	190	198	198	108	115	245	245	206	206	197	209	222	222	131	131	172	172	193	199	173	173	229	231
Europe	west	Switzerland	Aargau	captive	EU-12	EU-12-08	120	134	188	188	135	135	204	204	211	211	108	115	229	229	206	206	210	210	222	222	122	122	153	153	199	199	171	171	229	231
Europe	west	Switzerland	Aargau	captive	EU-12	EU-12-09	117	120	188	188	135	135	190	204	198	212	108	108	152	229	206	206	195	197	219	219	122	122	172	172	193	193	171	171	229	231
Europe	west	Switzerland	Aargau	captive	EU-12	EU-12-10	114	114	188	188	134	135	190	204	198	217	108	115	243	245	206	206	195	210	219	219	122	122	172	178	195	195	171	171	231	231
Europe	west	Switzerland	Aargau	captive	EU-12	EU-12-11	114	117	188	190	133	135	194	204	211	212	108	108	152	229	206	206	195	210	219	222	122	139	153	172	191	191	171	171	231	231
Europe	west	Switzerland	Aargau	captive	EU-12	EU-12-12	117	117	188	188	133	133	194	204	211	212	108	108	229	229	206	206	197	209	219	222	139	139	153	172	193	199	171	171	229	231
Europe	west	Switzerland	Aargau	captive	EU-12	EU-12-13	117	120	188	190	133	133	194	194	198	212	108	108	229	229	206	206	197	210	219	219	139	139	172	172	193	193	171	171	229	231
Europe	west	Switzerland	Aargau	captive	EU-12	EU-12-14	114	117	188	188	133	133	190	194	198	198	108	115	229	243	206	209	197	210	204	219	139	139	172	172	193	199	171	173	231	231
Europe	west	Switzerland	Aargau	captive	EU-12	EU-12-15	117	120	188	190	134	135	194	204	212	212	108	115	152	229	206	206	197	197	219	222	122	139	153	172	195	199	171	173	229	231
Europe	west	Switzerland	Aargau	captive	EU-12	EU-12-16	114	117	188	188	133	133	190	204	211	212	108	108	152	245	209	209	197	210	219	222	131	131	153	172	193	199	171	171	227	229
Europe	west	Switzerland	Aargau	captive	EU-12	EU-12-17	114	117	188	188	133	133	190	204	198	198	108	115	229	229	206	206	197	197	219	222	139	139	153	172	193	193	171	173	229	229
Europe	west	Switzerland	Aargau	captive	EU-12	EU-12-18	114	117	188	188	133	133	194	204	212	212	108	108	229	229	206	206	195	197	219	222	131	131	153	153	199	199	171	171	229	229
Europe	west	Switzerland	Aargau	captive	EU-12	EU-12-19	117	120	178	188	135	135	204	204	198	198	108	108	237	245	206	206	209	210	204	222	122	122	172	172	193	199	171	171	227	229
Europe	west	Switzerland	Aargau	captive	EU-12	EU-12-20	114	120	178	188	133	133	194	204	198	212	108	108	152	229	194	206	210	210	219	222	131	131	172	172	191	199	171	171	227	227
Europe	west	Switzerland	Aargau	captive	EU-12	EU-12-21	114	117	188	188	133	134	204	204	198	212	108	108	152	229	206	206	195	209	219	219	131	131	153	172	199	199	171	171	231	231
Europe	west	Switzerland	Aargau	captive	EU-12	EU-12-22	114	117	188	188	133	135	204	204	198	211	108	115	152	152	206	206	197	197	219	219	122	131	172	172	199	199	171	171	231	231
Europe	west	Switzerland	Aargau	captive	EU-12	EU-12-23	117	120	188	188	133	133	204	204	217	217	108	115	152	152	206	209	197	210	204	204	122	139	153	178	195	199	171	171	231	231
Europe	west	Switzerland	Aargau	captive	EU-12	EU-12-24	117	120	188	188	133	133	190	194	198	198	108	115	229	229	206	209	209	209	204	219	131	139	153	172	193	199	171	173	227	231
Europe	west	Switzerland	Aargau	captive	EU-12	EU-12-25	114	120	188	188	133	135	190	194	212	212	108	108	152	229	206	209	210	210	222	222	139	139	172	172	193	193	171	173	229	231
Europe	west	Switzerland	Aargau	captive	EU-12	EU-12-26	120	120	178	188	135	135	204	204	198	211	108	115	229	237	194	209	195	210	219	222	131	131	153	172	195	199	171	171	229	231
Europe	west	Switzerland	Aargau	captive	EU-12	EU-12-27	114	114	188	188	133	135	190	194	198	212	108	108	237	245	206	206	210	210	219	222	131	139	172	172	199	199	171	173	227	229
Europe	west	Switzerland	Aargau	captive	EU-12	EU-12-28	114	114	188	188	127	133	194	204	211	212	108	108	152	229	206	206	210	210	219	222	139	139	153	172	191	199	171	171	231	231
Europe	west	Switzerland	Aargau	captive	EU-12	EU-12-29	117	117	188	188	133	135	190	194	198	211	108	108	152	229	206	209	195	210	222	222	122	122	153	172	191	193	171	171	229	229
Europe	west	Switzerland	Aargau	captive	EU-12	EU-12-30	114	120	188	188	135	135	190	204	211	212	108	108	229	229	206	209	209	210	219	222	117	131	153	172	191	199	171	171	231	231
Europe	west	Switzerland	Aargau	captive	EU-12	EU-12-31	114	114	188	188	133	134	190	204	212	212	108	115	152	152	206	206	197	210	219	219	113	131	153	172	199	199	171	173	227	229
Europe	west	Switzerland	Aargau	captive	EU-12	EU-12-32	114	117	188	188	133	135	204	204	211	217	108	115	152	229	206	209	210	210	219	219	131	131	172	178	191	191	171	173	229	229
Europe	west	Switzerland	Aargau	captive	EU-12	EU-12-33	114	120	188	188	127	133	194	204	212	212	108	108	152	229	206	206	197	197	219	219	131	139	153	169	193	199	171	171	227	231
Europe	west	Switzerland	Aargau	captive	EU-12	EU-12-34	117	117	188	188	133	135	190	204	198	217	115	115	152	229	206	206	210	210	219	219	131	131	172	178	193	199	173	173	229	229
Europe	west	Switzerland	Aargau	captive	EU-12	EU-12-35	114	117	188	188	135	135	194	194	212	217	108	108	229	245	206	206	197	197	219	222	139	139	153	169	191	193	171	171	227	229
Europe	west	Switzerland	Aargau	captive	EU-12	EU-12-36	117	120	188	188	133	134	194	204	198	212	108	108	152	243	209	209	210	210	204	219	131	131	153	172	191	199	171	171	227	227
Europe	west	Switzerland	Aargau	captive	EU-12	EU-12-37	114	120	188	188	135	135	190	194	211	212	108	108	152	229	209	209	195	210	219	222	122	131	172	172	191	193	171	171	229	229
Europe	west	Switzerland	Aargau	captive	EU-12	EU-12-38	92	114	188	188	133	135	190	190	198	217	108	115	229	245	206	209	197	210	222	222	122	131	172	178	193	194	173	173	227	229
Europe	west	Switzerland	Aargau	captive	EU-12	EU-12-39	117	117	178	188	133	135	190	190	211	211	108	115	229	229	206	206	209	210	219	222	139	139	172	172	193	199	171	173	229	231
Europe	west	Switzerland	Aargau	captive	EU-12	EU-12-40	117	120	188	188	133	134	190	194	212	217	108	108	152	229	206	206	209	210	204	219	115	131	153	178	199	199	171	173	229	231
Europe	west	Switzerland	Aargau	captive	EU-12	EU-12-41	114	120	188	188	133	135	194	204	211	211	115	115	243	243	206	209	210	210	204	219	122	139	153	172	193	193	171	171	231	231
Europe	west	Switzerland	Aargau	captive	EU-12	EU-12-42	92	114	172	178	133	135	190	204	198	211	108	108	229	229	206	206	210	210	219	222	122	131	169	172	191	191	171	171	231	231
Europe	west	Switzerland	Aargau	captive	EU-12	EU-12-43	120	120	188	188	133	135	194	204	198	211	108	115	229	243	206	209	210	210	219	219	131	131	172	172	199	199	171	171	229	229
Europe	west	Switzerland	Aargau	captive	EU-12	EU-12-44	117	120	188	188	133	135	194	204	198	198	108	108	152	245	206	209	210	210	219	222	122	122	172	172	193	199	171	171	231	231
Europe	west	Switzerland	Aargau	captive	EU-12	EU-12-45	114	120	188	188	133	133	190	194	198	198	108	108	152	229	209	209	197	210	219	219	115	131	172	172	195	199	171	171	229	229
Europe	west	Switzerland	Aargau	captive	EU-12	EU-12-46	117	120	188	188	135	135	194	204	198	211	108	108	229	243	206	206	197	210	204	219	122	122	153	172	193	199	171	171	227	231
Europe	west	Switzerland	Aargau	captive	EU-12	EU-12-47	120	120	178	188	133	135	194	194	212	217	108	115	229	229	194	209	210	210	219	219	131	131	172	178	195	195	171	171	233	233
Europe	west	Switzerland	Aargau	captive	EU-12	EU-12-48	117	120	188	188	135	135	194	204	198	211	108	108	229	245	206	206	210	210	222	222	122	122	169	172	191	191	171	171	229	231
Europe	west	Switzerland	Aargau	captive	EU-12	EU-12-49	114	117	188	188	134	135	194	204	212	212	108	108	229	229	206	206	210	210	219	219	115	131	153	169	191	193	171	171	229	231
Europe	west	Switzerland	Aargau	captive	EU-12	EU-12-50	114	117	188	190	134	135	194	201	211	217	108	108	229	229	206	209	210	210	219	219	139	139	153	172	199	199	171	173	227	231
Europe	limited disclosure			captive	EU-13	EU-13-01	117	117	172	172	133	134	190	190	198	211	108	108	152	237	209	209	197	210	219	222	115	131	169	172	195	195	171	173	229	229
Europe	limited disclosure			captive	EU-13	EU-13-02	114	114	178	178	133	135	190	194	212	212	108	108	152	229	194	209	209	209	222	222	131	139	153	172	191	191	171	173	229	229
Europe	limited disclosure			captive	EU-13	EU-13-03	114	120	172	172	133	133	190	194	217	217	108	108	152	237	209	209	197	197	222	222	131	139	172	178	191	195	171	173	227	227
Europe	limited disclosure			captive	EU-13	EU-13-04	114	117	172	188	135	135	194	194	198	198	108	108	229	229	206	206	195	210	219	222	139	139	172	172	191	194	171	171	229	229
Europe	limited disclosure			captive	EU-13	EU-13-05	114	114	188	188	135	135	194	194	198	217	108	108	229	229	206	209	209	210	219	219	139	139	153	172	191	191	171	171	231	231
Europe	limited disclosure			captive	EU-13	EU-13-06	114	120	188	188	134	135	190	194	198	211	108	108	152	229	206	206	209	210	219	222	115	131	153	169	191	193	171	171	229	231
Europe	limited disclosure			captive	EU-13	EU-13-07	120	120	188	188	133	135	190	194	198	211	108	108	152	237	209	209	195	195	219	222	131	131	172	172	191	195	173	173	229	229
Europe	limited disclosure			captive	EU-13	EU-13-08	117	117	178	188	134	135	190	194	212	217	108	108	152	241	206	206	197	197	222	222	80	131	169	178	194	195	171	173	229	229
Europe	limited disclosure			captive	EU-13	EU-13-09	114	114	188	188	133	133	190	190	198	198	108	108	229	229	206	209	195	210	219	219	80	131	153	169	191	191	171	173	229	229
Europe	limited disclosure			captive	EU-13	EU-13-10	114	114	172	188	134	135	194	204	211	212	108	108	152	229	209	209	195	209	219	222	139	139	153	172	191	195	171	171	229	229
Europe	limited disclosure			captive	EU-13	EU-13-11	114	117	172	188	133	133	190	190	198	211	108	108	245	245	206	206	197	197	222	222	131	139	169	172	191	195	173	173	229	229
Europe	limited disclosure			captive	EU-13	EU-13-12	117	117	188	188	133	133	190	194	211	212	108	108	229	229	209	209	195	195	219	219	131	139	153	153	194	199	171	173	229	229
Europe	limited disclosure			captive	EU-13	EU-13-13	120	120	188	188	133	135	190	194	212	212	108	108	229	229	206	206	197	210	219	222	139	139	169	172	190	194	171	173	229	229
Europe	limited disclosure			captive	EU-13	EU-13-14	117	120	172	188	133	134	190	194	198	198	108	108	152	245	206	209	197	197	219	222	131	139	153	172	191	191	173	177	229	235
Europe	limited disclosure			captive	EU-13	EU-13-15	117	120	172	178	133	133	194	194	211	211	108	108	237	245	206	206	197	210	219	219	131	139	172	172	194	195	171	177	229	229
Europe	limited disclosure			captive	EU-13	EU-13-16	114	120	178	188	133	135	190	194	211	212	108	108	152	237	194	206	197	209	219	222	139	139	169	172	195	195	171	173	229	231
Europe	limited disclosure			captive	EU-13	EU-13-17	117	120	172	188	134	135	190	194	211	212	108	108	152	245	206	209	195	210	222	222	139	139	169	172	191	195	171	177	227	229
Europe	limited disclosure			captive	EU-13	EU-13-18	114	117	172	188	134	135	190	194	198	211	108	115	229	237	209	209	195	210	219	219	139	139	153	172	191	193	171	173	229	229
Europe	limited disclosure			captive	EU-13	EU-13-19	117	120	178	188	133	134	194	194	198	211	108	108	229	237	206	209	195	197	219	222	139	139	172	172	195	195	171	171	229	229
Europe	limited disclosure			captive	EU-13	EU-13-20	114	117	172	188	133	135	190	194	198	212	108	108	152	229	206	209	195	209	219	219	131	131	172	178	191	195	173	173	229	229
Europe	limited disclosure			captive	EU-14	EU-14-01	114	114	178	188	133	135	194	201	212	212	108	108	231	245	194	194	195	195	222	222	131	139	153	169	191	194	171	175	234	234
Europe	limited disclosure			captive	EU-14	EU-14-02	114	117	188	190	134	134	194	194	198	217	108	108	152	152	206	206	197	197	219	222	131	139	169	169	194	199	175	175	227	229
Europe	limited disclosure			captive	EU-14	EU-14-03	114	114	172	188	135	135	194	194	212	217	108	108	245	245	206	206	197	197	222	222	131	131	153	169	199	199	171	175	229	229
Europe	limited disclosure			captive	EU-14	EU-14-04	114	117	172	188	135	135	190	194	212	212	108	108	152	231	209	209	195	197	222	222	131	139	153	172	199	199	171	175	229	229
Europe	limited disclosure			captive	EU-14	EU-14-05	114	114	188	188	135	135	194	204	198	212	108	108	152	229	206	209	195	210	222	222	122	131	172	172	191	191	171	171	229	229
Europe	limited disclosure			captive	EU-14	EU-14-06	114	114	178	188	135	135	190	194	211	211	108	108	229	245	194	209	195	197	204	222	131	139	169	169	191	191	175	175	229	229
Europe	limited disclosure			captive	EU-14	EU-14-07	114	114	178	188	135	135	194	204	198	212	108	108	152	152	194	206	197	197	219	219	139	139	153	169	191	194	171	171	229	229
Europe	limited disclosure			captive	EU-14	EU-14-08	114	114	178	188	135	135	190	190	212	217	108	108	152	237	194	194	197	210	219	222	131	131	169	169	191	194	171	173	229	234
Europe	limited disclosure			captive	EU-14	EU-14-09	114	114	187	188	135	135	194	204	212	212	108	108	231	237	206	206	197	197	204	219	131	131	153	172	193	194	171	171	229	231
Europe	limited disclosure			captive	EU-14	EU-14-10	114	114	178	188	133	133	204	204	212	217	108	108	237	245	206	206	197	197	204	204	139	139	153	172	191	193	171	171	229	229
Europe	limited disclosure			captive	EU-14	EU-14-11	114	120	187	187	134	135	190	190	211	212	108	108	245	245	206	206	197	197	204	222	122	131	169	172	191	199	171	173	227	229
Europe	limited disclosure			captive	EU-14	EU-14-12	114	117	178	188	133	135	194	204	198	212	108	115	229	237	194	206	197	209	219	222	122	131	169	172	191	191	171	171	227	227
Europe	limited disclosure			captive	EU-14	EU-14-13	114	120	178	188	135	135	204	204	212	212	108	108	152	152	194	206	197	197	204	222	139	139	153	172	194	195	171	171	234	234
Europe	limited disclosure			captive	EU-14	EU-14-14	114	117	174	188	134	135	194	194	212	212	108	108	152	245	194	206	197	209	204	219	131	131	172	172	191	199	171	173	227	229
Europe	limited disclosure			captive	EU-14	EU-14-15	114	114	188	190	133	135	194	194	198	212	108	108	152	152	206	209	197	210	222	222	131	139	169	169	191	194	171	171	229	229
Europe	limited disclosure			captive	EU-14	EU-14-16	114	114	178	190	133	135	194	194	212	212	108	108	237	245	194	206	209	210	219	222	139	139	153	169	191	191	171	171	229	234
Europe	limited disclosure			captive	EU-14	EU-14-17	114	114	188	188	133	135	194	204	212	212	108	108	152	231	206	206	195	197	219	222	131	139	153	153	191	191	171	171	227	229
Europe	limited disclosure			captive	EU-14	EU-14-18	117	117	188	188	133	133	194	194	198	212	108	108	237	245	206	209	197	210	204	222	131	131	172	172	191	191	171	171	227	229
Europe	limited disclosure			captive	EU-14	EU-14-19	114	117	188	188	133	135	204	204	211	211	108	108	152	152	206	206	197	209	219	219	131	131	153	153	191	191	171	171	227	229
Europe	limited disclosure			captive	EU-14	EU-14-20	117	117	178	188	135	135	204	204	200	211	108	108	152	231	194	206	209	210	204	222	139	139	153	153	194	199	171	171	227	227
Europe	limited disclosure			captive	EU-15	EU-15-01	120	120	172	188	134	134	190	190	198	211	108	108	241	245	209	209	209	209	219	222	131	139	172	172	191	195	171	173	229	229
Europe	limited disclosure			captive	EU-15	EU-15-02	92	120	172	178	134	135	190	194	211	217	108	108	229	241	194	194	195	197	219	219	131	139	169	178	191	193	173	173	229	231
Europe	limited disclosure			captive	EU-15	EU-15-03	114	120	172	188	133	134	194	194	198	211	108	108	229	245	206	206	197	197	219	219	115	131	169	172	193	193	171	171	229	229
Europe	limited disclosure			captive	EU-15	EU-15-04	120	120	188	188	133	135	190	194	211	212	108	108	152	229	206	209	195	210	219	222	131	139	153	169	191	199	173	173	229	229
Europe	limited disclosure			captive	EU-15	EU-15-05	92	120	188	188	133	135	190	190	211	212	108	108	152	152	206	209	197	210	219	222	131	139	153	169	191	191	171	173	229	231
Europe	limited disclosure			captive	EU-15	EU-15-06	114	117	178	178	134	135	190	194	198	212	108	108	229	231	194	209	197	210	204	222	115	131	153	153	193	195	171	173	229	229
Europe	limited disclosure			captive	EU-15	EU-15-07	117	117	172	188	135	135	190	194	211	212	108	108	237	241	194	194	195	195	219	219	139	139	153	172	195	195	171	173	229	229
Europe	limited disclosure			captive	EU-15	EU-15-08	114	120	188	188	133	135	190	194	198	212	108	108	142	152	206	206	197	210	219	222	131	139	172	172	191	191	171	173	231	231
Europe	limited disclosure			captive	EU-15	EU-15-09	92	120	188	188	133	135	190	194	211	211	108	108	229	229	209	209	197	197	219	219	80	139	172	178	191	195	171	173	227	229
Europe	limited disclosure			captive	EU-15	EU-15-10	114	114	188	188	133	133	190	190	198	211	108	108	229	241	206	209	195	210	222	222	139	139	172	172	191	199	171	173	229	229
Europe	limited disclosure			captive	EU-15	EU-15-11	114	120	172	188	133	133	194	194	198	198	108	108	152	241	206	209	197	197	219	219	80	139	172	172	193	193	171	171	231	231
Europe	limited disclosure			captive	EU-15	EU-15-12	114	114	188	188	135	135	190	190	198	212	108	108	229	241	206	209	195	210	222	222	80	139	172	172	191	199	173	173	229	229
Europe	limited disclosure			captive	EU-15	EU-15-13	117	120	172	172	133	133	190	204	198	198	108	108	152	245	206	206	197	210	222	222	80	139	153	172	193	195	171	171	229	229
Europe	limited disclosure			captive	EU-15	EU-15-14	114	120	172	188	133	133	194	194	198	198	108	108	229	245	209	209	195	197	219	222	139	139	172	172	191	191	171	171	229	229
Europe	limited disclosure			captive	EU-15	EU-15-15	92	114	178	188	135	135	190	190	211	212	108	108	237	245	206	209	195	195	219	219	115	131	153	172	191	195	171	173	229	229
Europe	limited disclosure			captive	EU-15	EU-15-16	114	114	188	188	135	135	190	194	198	211	108	115	229	229	194	206	195	197	219	219	139	139	172	172	191	199	171	173	229	229
Europe	limited disclosure			captive	EU-15	EU-15-17	117	120	188	188	133	135	190	190	211	211	108	108	152	229	209	209	195	197	219	222	131	139	172	172	191	191	173	173	229	229
Europe	limited disclosure			captive	EU-15	EU-15-18	117	117	172	188	133	133	190	190	198	211	108	108	237	241	206	206	197	210	219	222	139	139	172	172	191	199	173	173	229	229
Europe	limited disclosure			captive	EU-15	EU-15-19	114	120	188	188	133	135	190	190	198	212	108	108	152	237	206	209	210	210	219	219	80	131	169	172	191	191	171	171	229	231
Europe	limited disclosure			captive	EU-15	EU-15-20	120	120	172	188	133	133	190	204	198	198	108	108	152	152	209	209	197	209	219	222	139	139	153	172	193	193	171	171	229	229
Europe	south-east	Greece	Attica	captive	EU-16	EU-16-01	105	117	178	178	134	135	194	194	198	211	108	108	229	231	194	194	197	209	222	222	139	139	169	169	191	193	171	171	229	234
Europe	south-east	Greece	Attica	captive	EU-16	EU-16-02	114	120	178	188	133	135	194	204	198	212	108	108	229	231	194	209	197	209	204	222	131	139	153	169	191	191	171	171	229	229
Europe	south-east	Greece	Attica	captive	EU-16	EU-16-03	117	117	178	178	133	135	194	194	211	217	108	108	152	229	194	209	197	209	204	222	131	139	169	172	191	195	171	171	229	231
Europe	south-east	Greece	Attica	captive	EU-16	EU-16-04	114	120	188	188	135	135	194	194	211	211	108	108	229	229	206	209	197	197	222	222	131	139	172	172	191	193	171	171	229	229
Europe	south-east	Greece	Attica	captive	EU-16	EU-16-05	117	120	187	188	133	135	194	194	198	211	108	108	229	229	209	209	197	197	222	222	131	139	169	169	191	191	171	171	229	234
Europe	south-east	Greece	Attica	captive	EU-16	EU-16-06	114	117	172	188	133	134	194	204	198	212	108	108	229	237	209	209	197	197	204	222	131	139	153	169	193	195	171	171	231	231
Europe	south-east	Greece	Attica	captive	EU-16	EU-16-07	103	117	178	188	133	134	190	194	198	211	108	108	231	231	194	209	209	209	204	222	131	139	169	172	191	191	171	171	229	231
Europe	south-east	Greece	Attica	captive	EU-16	EU-16-08	114	117	178	188	134	135	194	194	198	211	108	108	229	231	194	209	197	209	222	222	139	139	169	172	191	199	171	171	229	231
Europe	south-east	Greece	Attica	captive	EU-16	EU-16-09	114	120	178	178	133	135	194	194	198	212	108	115	229	231	194	194	197	197	222	222	131	139	153	169	191	191	171	171	234	234
Europe	south-east	Greece	Attica	captive	EU-16	EU-16-10	73	114	178	190	133	135	194	194	211	212	108	108	229	231	194	209	197	209	219	222	131	131	153	169	191	191	171	171	229	229
Europe	south-east	Greece	Attica	captive	EU-16	EU-16-11	114	120	187	188	134	134	194	194	198	212	108	108	231	231	206	209	197	197	204	204	139	139	153	169	191	193	171	171	229	229
Europe	south-east	Greece	Attica	captive	EU-16	EU-16-12	117	120	188	190	133	135	194	194	198	198	108	108	229	231	206	209	197	209	204	222	139	139	169	169	191	193	171	171	229	231
Europe	south-east	Greece	Attica	captive	EU-16	EU-16-13	120	120	187	188	133	135	194	194	198	198	108	108	229	231	209	209	197	197	204	222	131	139	169	169	191	191	171	171	229	229
Europe	south-east	Greece	Attica	captive	EU-16	EU-16-14	89	117	178	188	133	133	194	194	211	217	108	108	152	229	194	209	197	197	222	222	74	139	153	169	191	194	171	171	229	234
Europe	south-east	Greece	Attica	captive	EU-16	EU-16-15	114	117	188	190	133	135	194	194	211	212	108	115	229	231	206	209	197	197	204	222	131	139	153	169	194	199	171	171	229	231
Europe	west	Italy	Piedmont	captive	EU-17	EU-17-01	92	114	188	188	133	135	194	201	212	212	108	108	226	245	200	203	197	197	204	222	131	131	169	172	193	199	171	175	231	233
Europe	west	Italy	Piedmont	captive	EU-17	EU-17-02	92	120	172	188	134	220	190	190	198	211	108	108	152	229	209	209	197	197	219	222	131	137	169	172	191	193	173	173	227	229
Europe	west	Italy	Piedmont	captive	EU-17	EU-17-03	92	120	172	188	133	133	204	204	191	212	108	108	229	237	206	209	197	209	219	222	139	139	153	169	191	191	171	171	227	229
Europe	west	Italy	Piedmont	captive	EU-17	EU-17-04	114	120	188	188	135	135	190	204	211	212	108	115	229	245	209	209	209	210	204	222	131	139	153	169	191	195	171	173	229	229
Europe	west	Italy	Piedmont	captive	EU-17	EU-17-05	114	114	178	178	134	135	190	194	198	217	108	108	152	245	194	194	209	210	204	219	131	131	172	178	191	191	171	173	227	231
Europe	west	Italy	Piedmont	captive	EU-17	EU-17-06	114	120	188	188	134	135	190	190	198	212	108	108	229	229	206	209	209	209	219	219	139	139	169	172	191	191	171	173	229	229
Europe	west	Italy	Piedmont	captive	EU-17	EU-17-07	114	120	178	188	135	135	190	190	198	198	108	108	229	231	194	209	195	197	219	222	131	139	172	172	193	195	173	173	227	227
Europe	west	Italy	Piedmont	captive	EU-17	EU-17-08	89	120	188	188	134	134	190	190	198	212	108	108	152	229	209	209	197	197	219	222	139	139	169	172	191	191	171	173	229	229
Europe	west	Italy	Piedmont	captive	EU-17	EU-17-09	120	120	178	188	133	135	190	194	211	212	108	108	229	231	194	194	197	210	219	219	131	139	169	172	191	191	171	171	229	229
Europe	west	Italy	Piedmont	captive	EU-17	EU-17-10	99	117	178	188	133	134	190	198	212	212	108	111	243	243	188	188	197	197	204	222	131	131	172	172	193	193	173	177	231	237
Europe	west	Italy	Piedmont	captive	EU-17	EU-17-11	92	120	178	188	133	134	201	204	198	212	108	108	152	229	194	209	197	197	219	222	115	137	153	153	185	185	175	175	229	229
Europe	west	Italy	Piedmont	captive	EU-17	EU-17-12	114	117	178	188	134	220	190	194	198	211	108	108	152	152	194	209	197	197	219	222	131	139	172	172	193	195	171	173	229	231
Europe	west	Italy	Piedmont	captive	EU-17	EU-17-13	114	120	178	188	134	135	190	190	198	211	108	108	229	229	194	209	195	197	219	222	131	139	153	172	185	191	173	175	227	229
Europe	west	Italy	Piedmont	captive	EU-17	EU-17-14	117	117	188	188	134	220	194	198	200	212	108	117	243	245	206	209	192	197	204	225	117	131	169	172	193	193	171	175	231	231
Europe	west	Italy	Piedmont	captive	EU-17	EU-17-15	92	117	178	178	133	134	190	204	198	198	108	108	152	229	194	209	197	209	219	219	139	139	172	172	193	195	173	173	229	229
Europe	west	Italy	Piedmont	captive	EU-17	EU-17-16	92	117	178	189	135	135	194	194	198	198	115	115	152	229	194	206	197	210	204	219	115	131	169	169	193	195	142	173	229	231
Europe	west	Italy	Piedmont	captive	EU-17	EU-17-17	117	120	172	188	133	135	190	190	198	198	108	115	152	245	209	209	197	197	219	222	139	139	172	172	193	193	173	173	229	231
Europe	west	Italy	Piedmont	captive	EU-17	EU-17-18	92	120	172	188	133	135	190	194	198	211	108	108	152	229	209	209	191	197	219	219	115	131	172	178	195	195	171	173	229	229
Europe	west	Italy	Piedmont	captive	EU-17	EU-17-19	117	120	172	178	135	135	190	194	198	211	108	115	152	229	209	209	191	197	219	219	131	131	169	172	193	195	171	173	229	231
Europe	west	Italy	Piedmont	captive	EU-17	EU-17-20	114	120	178	188	134	135	190	204	198	212	115	115	229	229	209	209	195	197	204	222	139	139	153	172	191	194	171	173	229	229
Europe	west	Italy	Piedmont	captive	EU-17	EU-17-21	114	120	178	178	133	135	190	194	198	211	108	108	229	237	194	209	197	197	219	219	131	131	172	172	193	195	171	173	229	229
Europe	west	Italy	Lombardy	captive	EU-18	EU-18-01	114	117	188	190	133	133	194	194	217	217	108	108	229	231	209	209	191	195	219	222	139	139	153	172	193	193	171	171	227	235
Europe	west	Italy	Lombardy	captive	EU-18	EU-18-02	117	117	188	188	133	133	194	204	198	212	108	108	231	231	206	209	191	195	222	222	139	139	169	172	191	199	171	171	227	227
Europe	west	Italy	Lombardy	captive	EU-18	EU-18-03	114	120	188	188	133	133	190	204	198	217	108	108	231	237	206	206	195	195	219	222	139	139	172	178	193	193	171	173	229	235
Europe	west	Italy	Lombardy	captive	EU-18	EU-18-04	114	114	178	188	134	134	204	204	198	198	108	108	237	243	206	209	191	191	219	219	117	139	172	172	191	193	171	171	231	231
Europe	west	Italy	Lombardy	captive	EU-18	EU-18-05	114	117	188	188	134	134	201	204	212	212	108	108	231	237	206	209	197	197	219	222	137	139	153	172	191	199	173	173	234	235
[truncated: 865 more rows]
